# Supplementary material for: High-Quality Nuclei Isolation from Postmortem Human Heart Muscle Tissues for Single-Cell Studies
Source: bioRxiv. 2023 Feb 5:2023.02.05.526322. Preprint. [Version 1] doi: 10.1101/2023.02.05.526322 (PMC9915735; doi:10.1101/2023.02.05.526322)
Supplement: Supplement 1 [file media-1.csv]

Feature ID	Feature Name	Log2 fold change
ENSG00000238009	AL627309.1	-1.223209614
ENSG00000241860	AL627309.5	0.79366086
ENSG00000286448	AP006222.2	0.127631173
ENSG00000235146	AC114498.1	0.658145889
ENSG00000229905	AL669831.2	0.658145889
ENSG00000237491	LINC01409	-1.322912547
ENSG00000177757	FAM87B	-3.341854111
ENSG00000228794	LINC01128	1.620228659
ENSG00000225880	LINC00115	-0.121888427
ENSG00000230368	FAM41C	0.368639272
ENSG00000272438	AL645608.6	-2.801285729
ENSG00000230699	AL645608.2	-1.341854111
ENSG00000187634	SAMD11	-3.511779112
ENSG00000188976	NOC2L	-0.441942435
ENSG00000187961	KLHL17	-1.171929109
ENSG00000187583	PLEKHN1	1.532615007
ENSG00000187642	PERM1	2.387498299
ENSG00000272512	AL645608.7	-3.305328235
ENSG00000188290	HES4	-2.463129949
ENSG00000187608	ISG15	-2.530157642
ENSG00000224969	AL645608.1	-0.341854111
ENSG00000188157	AGRN	-3.244157437
ENSG00000237330	RNF223	-1.341854111
ENSG00000131591	C1orf159	-0.456697037
ENSG00000285812	AL390719.3	-0.245638795
ENSG00000223823	LINC01342	-1.341854111
ENSG00000205231	TTLL10-AS1	-0.341854111
ENSG00000162571	TTLL10	-1.341854111
ENSG00000186891	TNFRSF18	-1.341854111
ENSG00000186827	TNFRSF4	-3.649282636
ENSG00000078808	SDF4	-1.216867334
ENSG00000176022	B3GALT6	-2.555978916
ENSG00000184163	C1QTNF12	-3.865416067
ENSG00000160087	UBE2J2	-1.286638498
ENSG00000230415	LINC01786	0.103557038
ENSG00000162572	SCNN1D	0.506142796
ENSG00000131584	ACAP3	-0.814048681
ENSG00000169972	PUSL1	-2.960763943
ENSG00000127054	INTS11	-0.087432835
ENSG00000240731	AL139287.1	-1.926816611
ENSG00000224051	CPTP	0.467203107
ENSG00000169962	TAS1R3	1.980073984
ENSG00000107404	DVL1	-0.171929109
ENSG00000162576	MXRA8	-4.987570643
ENSG00000175756	AURKAIP1	-0.917714404
ENSG00000221978	CCNL2	-1.378472702
ENSG00000224870	MRPL20-AS1	-1.483873116
ENSG00000242485	MRPL20	-0.873781849
ENSG00000272455	AL391244.2	-0.467384993
ENSG00000235098	ANKRD65	-3.892051193
ENSG00000225905	AL391244.1	-0.341854111
ENSG00000225285	LINC01770	-2.926816611
ENSG00000179403	VWA1	-4.702110324
ENSG00000215915	ATAD3C	-0.979284031
ENSG00000160072	ATAD3B	-0.43931992
ENSG00000197785	ATAD3A	-0.384603758
ENSG00000205090	TMEM240	-1.429316952
ENSG00000160075	SSU72	-1.416459047
ENSG00000215014	AL645728.1	0.74560873
ENSG00000228594	FNDC10	-2.280453566
ENSG00000286989	AL691432.4	-0.341854111
ENSG00000272106	AL691432.2	-0.103694374
ENSG00000197530	MIB2	0.10306043
ENSG00000189409	MMP23B	-1.212402859
ENSG00000248333	CDK11B	-0.867252057
ENSG00000272004	FO704657.1	0.658145889
ENSG00000189339	SLC35E2B	-0.636351234
ENSG00000008128	CDK11A	-1.111530416
ENSG00000215790	SLC35E2A	-0.826742719
ENSG00000008130	NADK	-1.298785389
ENSG00000078369	GNB1	-1.905628453
ENSG00000231050	AL109917.1	-0.604888517
ENSG00000169885	CALML6	0.658145889
ENSG00000178821	TMEM52	-0.341854111
ENSG00000142609	CFAP74	-2.663782206
ENSG00000233542	AL391845.2	-1.341854111
ENSG00000187730	GABRD	-2.926816611
ENSG00000067606	PRKCZ	1.087830164
ENSG00000271806	AL590822.2	3.828070891
ENSG00000182873	PRKCZ-AS1	-1.149209033
ENSG00000162585	FAAP20	-1.647199321
ENSG00000234396	AL590822.1	-2.341854111
ENSG00000157933	SKI	-1.959088767
ENSG00000287356	AL590822.3	-1.341854111
ENSG00000116151	MORN1	-0.382043201
ENSG00000272420	AL513477.2	1.036657512
ENSG00000157916	RER1	-1.746647579
ENSG00000157911	PEX10	-0.184985262
ENSG00000149527	PLCH2	-1.341854111
ENSG00000157881	PANK4	0.020715969
ENSG00000197921	HES5	-4.608640651
ENSG00000272449	AL139246.5	-2.589781624
ENSG00000238164	TNFRSF14-AS1	-4.753667709
ENSG00000157873	TNFRSF14	-3.948910382
ENSG00000228037	AL139246.3	-3.511779112
ENSG00000157870	PRXL2B	-3.004819123
ENSG00000142606	MMEL1	-2.663782206
ENSG00000215912	TTC34	-1.341854111
ENSG00000177133	PRDM16-DT	1.919105967
ENSG00000142611	PRDM16	1.217592934
ENSG00000272235	AL590438.1	-0.341854111
ENSG00000287828	AL354743.2	2.073183389
ENSG00000286518	AL354743.1	-0.827280938
ENSG00000130762	ARHGEF16	-1.341854111
ENSG00000162591	MEGF6	-1.763317879
ENSG00000238260	AL513320.1	-1.267853529
ENSG00000158109	TPRG1L	-2.588400394
ENSG00000116213	WRAP73	-1.555449584
ENSG00000078900	TP73	-1.341854111
ENSG00000227589	AL136528.1	-1.926816611
ENSG00000162592	CCDC27	-1.078819705
ENSG00000235169	SMIM1	-0.801285729
ENSG00000130764	LRRC47	-1.013017647
ENSG00000116198	CEP104	-0.719897403
ENSG00000169598	DFFB	-0.764711114
ENSG00000198912	C1orf174	-0.988217156
ENSG00000236423	LINC01134	1.132077078
ENSG00000284668	LINC02780	-0.341854111
ENSG00000284703	AL805961.1	-0.341854111
ENSG00000196581	AJAP1	-2.042293829
ENSG00000236948	AL365255.1	0.336217794
ENSG00000131697	NPHP4	-0.496501925
ENSG00000069424	KCNAB2	0.725260085
ENSG00000116254	CHD5	-0.119461689
ENSG00000116251	RPL22	-1.576895669
ENSG00000226944	AL031847.1	0.24310839
ENSG00000158286	RNF207	2.13267141
ENSG00000116237	ICMT	-1.510191115
ENSG00000158292	GPR153	-4.21221883
ENSG00000097021	ACOT7	-1.078819705
ENSG00000271746	AL031848.2	-0.341854111
ENSG00000069812	HES2	-1.926816611
ENSG00000187017	ESPN	-4.429316952
ENSG00000215788	TNFRSF25	-1.220999716
ENSG00000171680	PLEKHG5	-0.806186906
ENSG00000162408	NOL9	-0.617488553
ENSG00000173662	TAS1R1	0.880538311
ENSG00000204859	ZBTB48	-0.318395138
ENSG00000162413	KLHL21	-0.024175489
ENSG00000116273	PHF13	-1.74337047
ENSG00000041988	THAP3	-0.837622882
ENSG00000007923	DNAJC11	0.665487865
ENSG00000284744	AL591163.1	-1.341854111
ENSG00000237436	CAMTA1-DT	1.178978053
ENSG00000171735	CAMTA1	-0.293468791
ENSG00000237365	AL512330.1	0.980073984
ENSG00000225126	AL365194.1	-1.341854111
ENSG00000270171	AL359881.3	1.24310839
ENSG00000049245	VAMP3	-1.462567977
ENSG00000269925	Z98884.2	-0.341854111
ENSG00000049246	PER3	-0.299131593
ENSG00000236266	Z98884.1	-0.785954076
ENSG00000049247	UTS2	-0.511779112
ENSG00000116288	PARK7	-1.082302374
ENSG00000284747	AL034417.4	-1.011705509
ENSG00000284716	AL034417.3	-1.004819123
ENSG00000116285	ERRFI1	-2.406590368
ENSG00000238290	AL034417.2	-3.553163033
ENSG00000227634	LINC01714	-2.341854111
ENSG00000162426	SLC45A1	-3.902569065
ENSG00000142599	RERE	-0.318121332
ENSG00000232912	RERE-AS1	-0.056451892
ENSG00000228423	AL357552.2	0.073183389
ENSG00000074800	ENO1	-1.005463558
ENSG00000230679	ENO1-AS1	1.24310839
ENSG00000131686	CA6	-0.341854111
ENSG00000197241	SLC2A7	-1.341854111
ENSG00000142583	SLC2A5	0.747413227
ENSG00000180758	GPR157	1.502321085
ENSG00000228526	MIR34AHG	-2.655962701
ENSG00000234546	LNCTAM34A	-2.604888517
ENSG00000049239	H6PD	0.099360011
ENSG00000171621	SPSB1	-2.367957865
ENSG00000284693	LINC02606	-1.20858758
ENSG00000235263	AL928921.1	0.658145889
ENSG00000171612	SLC25A33	-0.49090992
ENSG00000188807	TMEM201	-0.72188516
ENSG00000171608	PIK3CD	-2.159477368
ENSG00000231789	PIK3CD-AS2	-3.801285729
ENSG00000171603	CLSTN1	-1.727507803
ENSG00000178585	CTNNBIP1	-0.136086906
ENSG00000223989	AL357140.1	0.658145889
ENSG00000285701	AL357140.4	2.332113396
ENSG00000162441	LZIC	-0.54913964
ENSG00000228150	AL357140.2	0.24310839
ENSG00000173614	NMNAT1	0.448692524
ENSG00000162444	RBP7	-3.327237015
ENSG00000130939	UBE4B	0.096010072
ENSG00000054523	KIF1B	0.270092392
ENSG00000284735	AL139424.3	-1.341854111
ENSG00000284642	AL139424.2	-0.926816611
ENSG00000142657	PGD	-0.501762402
ENSG00000175279	CENPS	-0.505352843
ENSG00000241563	CORT	0.24310839
ENSG00000160049	DFFA	-0.717578686
ENSG00000203469	AL354956.1	0.658145889
ENSG00000142655	PEX14	0.503171229
ENSG00000287727	AL139423.2	1.24310839
ENSG00000130940	CASZ1	1.441488449
ENSG00000272078	AL139423.1	1.532615007
ENSG00000175262	C1orf127	0.565036485
ENSG00000120948	TARDBP	-0.307906779
ENSG00000009724	MASP2	-0.611040744
ENSG00000271895	AL109811.2	0.455329006
ENSG00000116649	SRM	-1.841614289
ENSG00000171824	EXOSC10	-0.968829091
ENSG00000226849	AL109811.1	-1.02906667
ENSG00000230337	EXOSC10-AS1	-1.926816611
ENSG00000198793	MTOR	-0.252291118
ENSG00000225602	MTOR-AS1	-0.052347494
ENSG00000171819	ANGPTL7	-2.520496329
ENSG00000120942	UBIAD1	-0.38885159
ENSG00000284646	AL031291.1	-2.341854111
ENSG00000204624	DISP3	-2.341854111
ENSG00000284708	AL031731.1	-2.341854111
ENSG00000116661	FBXO2	-3.543487972
ENSG00000132879	FBXO44	0.365965138
ENSG00000116663	FBXO6	-0.999748134
ENSG00000116670	MAD2L2	-2.099283807
ENSG00000162490	DRAXIN	0.465500811
ENSG00000177674	AGTRAP	-2.341854111
ENSG00000215910	C1orf167	-0.052347494
ENSG00000177000	MTHFR	0.387629902
ENSG00000011021	CLCN6	-0.160407239
ENSG00000175206	NPPA	2.737209551
ENSG00000120937	NPPB	3.828070891
ENSG00000285646	AL021155.5	1.24310839
ENSG00000116685	KIAA2013	-1.335675536
ENSG00000083444	PLOD1	-3.185874158
ENSG00000287384	AL096840.2	2.752122037
ENSG00000116688	MFN2	1.369321817
ENSG00000116691	MIIP	-0.793550081
ENSG00000120949	TNFRSF8	-3.63463586
ENSG00000285604	AL357835.1	-1.341854111
ENSG00000028137	TNFRSF1B	-4.398341302
ENSG00000048707	VPS13D	0.175525204
ENSG00000162496	DHRS3	-0.259293611
ENSG00000272482	AC254633.1	1.465500811
ENSG00000204518	AADACL4	-1.341854111
ENSG00000162494	LRRC38	1.073183389
ENSG00000162493	PDPN	1.321110902
ENSG00000116731	PRDM2	-0.371159044
ENSG00000189337	KAZN	-4.02438139
ENSG00000231606	AL357873.1	-4.119461689
ENSG00000234593	KAZN-AS1	-4.051512359
ENSG00000287756	AL031293.1	-1.926816611
ENSG00000175147	TMEM51-AS1	-2.446190771
ENSG00000171729	TMEM51	-2.184025301
ENSG00000204464	C1orf195	-2.226376893
ENSG00000142621	FHAD1	-1.285270582
ENSG00000233485	AL031283.2	1.054074566
ENSG00000236045	AL031283.3	-1.341854111
ENSG00000228140	AL031283.1	0.658145889
ENSG00000142634	EFHD2	-1.988217156
ENSG00000142615	CELA2A	-1.341854111
ENSG00000215704	CELA2B	0.188660606
ENSG00000132906	CASP9	0.545416289
ENSG00000116138	DNAJC16	-0.391214282
ENSG00000116771	AGMAT	-0.341854111
ENSG00000237301	AL121992.1	-0.171929109
ENSG00000197312	DDI2	0.278441463
ENSG00000271742	AL121992.2	0.658145889
ENSG00000116786	PLEKHM2	-0.139169361
ENSG00000237938	AL450998.3	0.132077078
ENSG00000162461	SLC25A34	0.714729418
ENSG00000162458	FBLIM1	1.152668172
ENSG00000233954	UQCRHL	0.395111483
ENSG00000179743	AL450998.2	0.484663068
ENSG00000065526	SPEN	-1.006282118
ENSG00000116809	ZBTB17	-0.381382475
ENSG00000183888	SRARP	-1.926816611
ENSG00000173641	HSPB7	2.520137215
ENSG00000186510	CLCNKA	-0.341854111
ENSG00000184908	CLCNKB	0.658145889
ENSG00000185519	FAM131C	1.532615007
ENSG00000142627	EPHA2	-1.680022847
ENSG00000227959	AL451042.2	-1.663782206
ENSG00000224621	AL451042.1	-2.042293829
ENSG00000142632	ARHGEF19	-3.149209033
ENSG00000288398	AL109627.1	-1.341854111
ENSG00000132881	CPLANE2	0.24310839
ENSG00000037637	FBXO42	0.282232086
ENSG00000055070	SZRD1	-0.916030056
ENSG00000187144	SPATA21	-0.384289377
ENSG00000157191	NECAP2	-1.895246532
ENSG00000226029	LINC01772	-1.261683762
ENSG00000261135	AL137802.2	0.24310839
ENSG00000233421	LINC01783	-1.341854111
ENSG00000219481	NBPF1	-1.938752109
ENSG00000282143	AL137798.2	-1.341854111
ENSG00000282740	AL021920.3	-1.341854111
ENSG00000058453	CROCC	-0.901440049
ENSG00000238142	BX284668.5	-2.724323748
ENSG00000272426	BX284668.6	0.692093221
ENSG00000117122	MFAP2	-4.361047676
ENSG00000286898	AL049569.2	-0.341854111
ENSG00000226526	AL049569.1	-0.5586655
ENSG00000159363	ATP13A2	-1.475337116
ENSG00000117118	SDHB	0.813492426
ENSG00000117115	PADI2	-3.341854111
ENSG00000142619	PADI3	1.658145889
ENSG00000159339	PADI4	-2.149209033
ENSG00000276747	PADI6	-1.341854111
ENSG00000179051	RCC2	-1.065644316
ENSG00000074964	ARHGEF10L	0.473835295
ENSG00000236648	LINC02810	-0.341854111
ENSG00000117148	ACTL8	0.658145889
ENSG00000117154	IGSF21	-5.189851017
ENSG00000225387	AL591896.1	0.658145889
ENSG00000009709	PAX7	-0.341854111
ENSG00000159423	ALDH4A1	-0.088097519
ENSG00000169991	IFFO2	-2.149209033
ENSG00000272084	AL137127.1	-1.827280938
ENSG00000127481	UBR4	-0.217658192
ENSG00000230424	EMC1-AS1	-0.395586095
ENSG00000127463	EMC1	-0.032750056
ENSG00000053372	MRTO4	-1.663782206
ENSG00000162482	AKR7A3	-1.341854111
ENSG00000053371	AKR7A2	-1.972208514
ENSG00000040487	SLC66A1	-1.004819123
ENSG00000077549	CAPZB	-1.218532774
ENSG00000173436	MICOS10	-0.719729625
ENSG00000235185	AL031727.2	3.450703809
ENSG00000158747	NBL1	-4.687146199
ENSG00000158748	HTR6	-1.341854111
ENSG00000162542	TMCO4	0.203479014
ENSG00000169914	OTUD3	-0.748671103
ENSG00000188257	PLA2G2A	-4.07604262
ENSG00000127472	PLA2G5	-3.310682154
ENSG00000158786	PLA2G2F	-1.341854111
ENSG00000187980	PLA2G2C	0.658145889
ENSG00000225986	UBXN10-AS1	-0.926816611
ENSG00000162543	UBXN10	1.011782844
ENSG00000158816	VWA5B1	-2.341854111
ENSG00000226664	AL020998.1	-1.926816611
ENSG00000236963	LINC01141	-4.149209033
ENSG00000284641	AL139254.2	-1.341854111
ENSG00000162545	CAMK2N1	-4.534825849
ENSG00000090432	MUL1	0.305666703
ENSG00000183114	FAM43B	-3.610342947
ENSG00000158825	CDA	-3.38624823
ENSG00000158828	PINK1	-0.767002926
ENSG00000117242	PINK1-AS	-0.083542115
ENSG00000244038	DDOST	-1.166412104
ENSG00000117245	KIF17	-3.59666801
ENSG00000127483	HP1BP3	-1.110898236
ENSG00000075151	EIF4G3	-1.226826666
ENSG00000287192	AL031005.2	0.658145889
ENSG00000117298	ECE1	-2.793980929
ENSG00000236936	AL031005.1	1.24310839
ENSG00000231105	AL031728.1	-1.564246532
ENSG00000142794	NBPF3	-1.193836365
ENSG00000162551	ALPL	-3.012789835
ENSG00000233431	LINC02596	-1.341854111
ENSG00000076864	RAP1GAP	1.210686912
ENSG00000090686	USP48	-0.463242109
ENSG00000187942	LDLRAD2	-4.114443615
ENSG00000142798	HSPG2	-2.118075755
ENSG00000219073	CELA3B	0.658145889
ENSG00000142789	CELA3A	0.658145889
ENSG00000228397	LINC01635	0.658145889
ENSG00000218510	LINC00339	-0.663782206
ENSG00000070831	CDC42	-1.514041454
ENSG00000285752	CDC42-AS1	-1.663782206
ENSG00000230068	CDC42-IT1	-1.493857204
ENSG00000162552	WNT4	-3.429316952
ENSG00000285873	AL445253.1	0.658145889
ENSG00000184677	ZBTB40	-0.416357636
ENSG00000237200	ZBTB40-IT1	-1.341854111
ENSG00000070886	EPHA8	0.658145889
ENSG00000173372	C1QA	-3.777240255
ENSG00000159189	C1QC	-4.149209033
ENSG00000173369	C1QB	-3.49160123
ENSG00000133216	EPHB2	-3.076563731
ENSG00000227868	TEX46	0.658145889
ENSG00000004487	KDM1A	-0.805121958
ENSG00000240553	AL031428.1	-0.607881661
ENSG00000169641	LUZP1	-0.158398459
ENSG00000179546	HTR1D	-1.926816611
ENSG00000261326	LINC01355	-1.109516502
ENSG00000284726	AL109936.6	-1.124262676
ENSG00000125944	HNRNPR	-1.643122735
ENSG00000125945	ZNF436	-1.321954553
ENSG00000249087	ZNF436-AS1	0.451695012
ENSG00000271420	AL109936.2	-0.019926016
ENSG00000204219	TCEA3	0.867982729
ENSG00000088280	ASAP3	-0.046537746
ENSG00000117318	ID3	-5.022102812
ENSG00000285802	AL450043.1	-1.663782206
ENSG00000197880	MDS2	-2.216323229
ENSG00000142676	RPL11	-1.668813405
ENSG00000236810	ELOA-AS1	0.100855807
ENSG00000011007	ELOA	-0.609705533
ENSG00000057757	PITHD1	-1.311841542
ENSG00000011009	LYPLA2	-1.592815684
ENSG00000117308	GALE	0.434105615
ENSG00000117305	HMGCL	-0.377973537
ENSG00000179163	FUCA1	0.171811421
ENSG00000188822	CNR2	0.658145889
ENSG00000189266	PNRC2	-0.642923601
ENSG00000188529	SRSF10	-0.178590581
ENSG00000225315	AL591178.1	3.337290829
ENSG00000142661	MYOM3	2.013862298
ENSG00000142677	IL22RA1	2.658145889
ENSG00000185436	IFNLR1	2.263007947
ENSG00000230023	LINC02800	0.658145889
ENSG00000232298	AL138902.1	-1.663782206
ENSG00000158055	GRHL3	1.24310839
ENSG00000001460	STPG1	-0.497827667
ENSG00000001461	NIPAL3	-0.898747729
ENSG00000286061	RCAN3AS	-0.600588379
ENSG00000117602	RCAN3	-1.289859473
ENSG00000264443	NCMAP-DT	-1.604888517
ENSG00000184454	NCMAP	2.532615007
ENSG00000133226	SRRM1	-0.336533779
ENSG00000284699	AL445648.1	-0.341854111
ENSG00000169504	CLIC4	-0.927740866
ENSG00000020633	RUNX3	-5.956563955
ENSG00000233755	AL050344.1	0.658145889
ENSG00000117614	SYF2	-1.434963515
ENSG00000284602	AL031432.4	-0.277245029
ENSG00000284657	AL031432.5	-0.827280938
ENSG00000117616	RSRP1	-0.471011068
ENSG00000272432	AL031432.3	1.143572716
ENSG00000187010	RHD	-1.848549555
ENSG00000183726	TMEM50A	-2.308155998
ENSG00000188672	RHCE	0.605678469
ENSG00000204178	MACO1	-0.164976349
ENSG00000157978	LDLRAP1	-0.564246532
ENSG00000225643	AL606491.1	-3.663782206
ENSG00000117643	MAN1C1	0.06544774
ENSG00000233478	AL031280.1	0.568508677
ENSG00000162430	SELENON	-1.885859937
ENSG00000228172	AL020996.1	-0.042293829
ENSG00000117640	MTFR1L	0.289423583
ENSG00000127423	AUNIP	-0.341854111
ENSG00000236528	AL033528.2	-1.801285729
ENSG00000182749	PAQR7	-2.536870093
ENSG00000117632	STMN1	-2.019926016
ENSG00000158006	PAFAH2	0.707776657
ENSG00000158008	EXTL1	2.888443509
ENSG00000158014	SLC30A2	2.828070891
ENSG00000284309	AL391650.2	1.465500811
ENSG00000158022	TRIM63	2.3343104
ENSG00000175087	PDIK1L	0.369315483
ENSG00000197245	FAM110D	-2.137495612
ENSG00000282872	C1orf232	-1.926816611
ENSG00000236782	AL391650.1	-1.341854111
ENSG00000142684	ZNF593	-1.564246532
ENSG00000142675	CNKSR1	0.524879358
ENSG00000188782	CATSPER4	0.658145889
ENSG00000130695	CEP85	2.167656162
ENSG00000142669	SH3BGRL3	-4.149209033
ENSG00000158062	UBXN11	-0.618371746
ENSG00000169442	CD52	-2.663782206
ENSG00000176092	CRYBG2	-1.341854111
ENSG00000176083	ZNF683	-1.926816611
ENSG00000131914	LIN28A	0.658145889
ENSG00000117682	DHDDS	-0.186748749
ENSG00000225891	AL513365.2	-0.722944278
ENSG00000198830	HMGN2	-1.276294994
ENSG00000117676	RPS6KA1	-2.695491065
ENSG00000260063	AL512408.1	-0.926816611
ENSG00000117713	ARID1A	-0.474410304
ENSG00000060642	PIGV	-0.89286928
ENSG00000204160	ZDHHC18	-0.73100615
ENSG00000175793	SFN	-1.341854111
ENSG00000142751	GPN2	-0.65289389
ENSG00000198746	GPATCH3	-1.042293829
ENSG00000090273	NUDC	-1.034110625
ENSG00000131910	NR0B2	4.943548108
ENSG00000175707	KDF1	-0.341854111
ENSG00000253368	TRNP1	-0.206502258
ENSG00000158246	TENT5B	1.792001636
ENSG00000090020	SLC9A1	0.284265715
ENSG00000224311	AL590640.1	0.658145889
ENSG00000142784	WDTC1	-0.322165776
ENSG00000186501	TMEM222	-0.885475816
ENSG00000142765	SYTL1	-2.511779112
ENSG00000142733	MAP3K6	-2.810407119
ENSG00000142748	FCN3	-4.53167867
ENSG00000181773	GPR3	-1.341854111
ENSG00000158195	WASF2	-1.679219751
ENSG00000241169	FO393419.2	-0.74847937
ENSG00000237429	BX293535.1	-1.441389784
ENSG00000126705	AHDC1	-0.687838231
ENSG00000000938	FGR	-4.014279453
ENSG00000126709	IFI6	-4.077655772
ENSG00000225886	AL445490.1	-0.663782206
ENSG00000287244	AL020997.5	-1.078819705
ENSG00000009780	FAM76A	-0.877450534
ENSG00000117758	STX12	-1.50426897
ENSG00000269971	AL020997.2	-1.75689161
ENSG00000286433	AL020997.4	0.16064623
ENSG00000117751	PPP1R8	-0.680270328
ENSG00000130775	THEMIS2	-5.471137128
ENSG00000117748	RPA2	-1.712541518
ENSG00000130768	SMPDL3B	-1.341854111
ENSG00000227050	AL512288.1	0.658145889
ENSG00000158156	XKR8	-1.554847834
ENSG00000158161	EYA3	0.439983607
ENSG00000169403	PTAFR	-3.014279453
ENSG00000126698	DNAJC8	-1.195952339
ENSG00000130770	ATP5IF1	0.817953773
ENSG00000270605	AL353622.1	1.152910581
ENSG00000271398	AL353622.2	0.24310839
ENSG00000130766	SESN2	-1.389948399
ENSG00000130772	MED18	-1.604888517
ENSG00000204138	PHACTR4	-0.557158589
ENSG00000180198	RCC1	-1.778717972
ENSG00000242125	SNHG3	-0.974122326
ENSG00000180098	TRNAU1AP	-0.854923693
ENSG00000197989	SNHG12	-1.260717348
ENSG00000120656	TAF12	0.252434182
ENSG00000188060	RAB42	-2.564246532
ENSG00000229388	LINC01715	-0.717363246
ENSG00000270103	AL360012.1	0.223743065
ENSG00000162419	GMEB1	0.591408081
ENSG00000198492	YTHDF2	-0.711981294
ENSG00000116329	OPRD1	1.24310839
ENSG00000233427	AL009181.1	0.658145889
ENSG00000159023	EPB41	1.415848307
ENSG00000253304	TMEM200B	-3.663782206
ENSG00000225750	AL357500.1	-1.341854111
ENSG00000116350	SRSF4	-0.462790419
ENSG00000116353	MECR	0.54943963
ENSG00000060656	PTPRU	-0.367849319
ENSG00000162510	MATN1	0.24310839
ENSG00000186056	MATN1-AS1	-3.429316952
ENSG00000162511	LAPTM5	-4.926816611
ENSG00000162512	SDC3	-4.362202756
ENSG00000134644	PUM1	-0.594874728
ENSG00000084628	NKAIN1	-0.534499189
ENSG00000060688	SNRNP40	-0.493643772
ENSG00000121766	ZCCHC17	0.107288971
ENSG00000229044	AL451070.1	0.623930174
ENSG00000121769	FABP3	2.722589453
ENSG00000168528	SERINC2	2.54567116
ENSG00000284543	LINC01226	0.565036485
ENSG00000229167	AC114488.1	-1.341854111
ENSG00000142910	TINAGL1	-1.741047332
ENSG00000121764	HCRTR1	-0.865416067
ENSG00000162517	PEF1	-1.208828692
ENSG00000235790	AC114488.2	-1.130350006
ENSG00000264078	AC114488.3	1.24310839
ENSG00000084636	COL16A1	-1.950663353
ENSG00000121753	ADGRB2	0.358585607
ENSG00000134668	SPOCD1	-0.926816611
ENSG00000203620	AL354919.1	0.036657512
ENSG00000269967	AL136115.2	-0.200991575
ENSG00000184007	PTP4A2	-0.54497252
ENSG00000228634	AL136115.1	-0.341854111
ENSG00000284702	AL136115.3	-2.663782206
ENSG00000121774	KHDRBS1	-1.026016405
ENSG00000203325	AL445248.1	-0.69086174
ENSG00000121775	TMEM39B	-0.402929688
ENSG00000025800	KPNA6	-0.554594988
ENSG00000250135	AL049795.2	-0.341854111
ENSG00000084652	TXLNA	-1.160643928
ENSG00000160050	CCDC28B	0.187516064
ENSG00000224066	AL049795.1	-1.663782206
ENSG00000160051	IQCC	-0.75689161
ENSG00000222046	DCDC2B	-1.75689161
ENSG00000160055	TMEM234	-1.43430036
ENSG00000084623	EIF3I	-1.593552283
ENSG00000183615	FAM167B	-3.267853529
ENSG00000182866	LCK	-3.589781624
ENSG00000116478	HDAC1	-0.269418275
ENSG00000175130	MARCKSL1	-5.216323229
ENSG00000162526	TSSK3	0.998221331
ENSG00000225828	FAM229A	-2.311480462
ENSG00000160058	BSDC1	-0.793662488
ENSG00000273274	ZBTB8B	-1.341854111
ENSG00000160062	ZBTB8A	-0.901281519
ENSG00000176261	ZBTB8OS	-0.308157182
ENSG00000162521	RBBP4	-0.569305667
ENSG00000162520	SYNC	-0.552594009
ENSG00000162522	KIAA1522	-0.590430464
ENSG00000134684	YARS	-0.639240021
ENSG00000116497	S100PBP	-0.753362799
ENSG00000160097	FNDC5	-0.555978916
ENSG00000121905	HPCA	-1.341854111
ENSG00000121900	TMEM54	-4.429316952
ENSG00000287691	AL031602.2	-1.908200933
ENSG00000116514	RNF19B	-1.98887758
ENSG00000236065	AL020995.1	1.337556308
ENSG00000004455	AK2	0.301709116
ENSG00000142920	AZIN2	-1.65153861
ENSG00000116525	TRIM62	-2.960763943
ENSG00000284721	AL662907.3	0.073183389
ENSG00000160094	ZNF362	-0.761832351
ENSG00000270115	AL513327.3	-1.341854111
ENSG00000184389	A3GALT2	-0.926816611
ENSG00000225313	AL513327.1	0.735107871
ENSG00000134686	PHC2	0.839023201
ENSG00000233246	AL513327.2	2.136193186
ENSG00000121903	ZSCAN20	-0.124497279
ENSG00000121904	CSMD2	-2.11629441
ENSG00000163866	SMIM12	-1.138429194
ENSG00000188910	GJB3	-1.926816611
ENSG00000187513	GJA4	-4.848591444
ENSG00000230163	AL122010.1	0.658145889
ENSG00000116544	DLGAP3	-2.216323229
ENSG00000243749	TMEM35B	-4.145985132
ENSG00000163867	ZMYM6	0.167862496
ENSG00000197056	ZMYM1	-0.599695368
ENSG00000284640	AL590434.1	-3.248744706
ENSG00000116560	SFPQ	-0.520970694
ENSG00000146463	ZMYM4	-0.228686492
ENSG00000227409	ZMYM4-AS1	-0.012252088
ENSG00000142687	KIAA0319L	0.568533749
ENSG00000020129	NCDN	-0.926816611
ENSG00000239636	AC004865.2	-2.926816611
ENSG00000116819	TFAP2E	-1.189851017
ENSG00000126067	PSMB2	-0.653798117
ENSG00000142686	C1orf216	-2.093174998
ENSG00000092853	CLSPN	-1.543487972
ENSG00000232335	AL354864.1	0.658145889
ENSG00000134698	AGO4	-0.530221717
ENSG00000092847	AGO1	-0.250492369
ENSG00000286899	AL139286.3	-0.341854111
ENSG00000271914	AL139286.2	-0.75689161
ENSG00000126070	AGO3	-0.462298324
ENSG00000271554	AL138787.2	-0.120411769
ENSG00000092850	TEKT2	0.658145889
ENSG00000116863	ADPRHL2	-0.926816611
ENSG00000171812	COL8A2	-3.341854111
ENSG00000054116	TRAPPC3	-0.093926597
ENSG00000116871	MAP7D1	0.528656049
ENSG00000054118	THRAP3	-0.119058195
ENSG00000214193	SH3D21	-1.511779112
ENSG00000142694	EVA1B	-4.712876755
ENSG00000286379	AL591845.1	-2.801285729
ENSG00000196182	STK40	-0.734011385
ENSG00000181817	LSM10	-1.389682636
ENSG00000116885	OSCP1	-0.607444221
ENSG00000116898	MRPS15	-0.277485292
ENSG00000119535	CSF3R	-4.296050421
ENSG00000163873	GRIK3	-4.149209033
ENSG00000223944	AL353604.1	0.24310839
ENSG00000233621	LINC01137	-0.607748171
ENSG00000163874	ZC3H12A	-2.341854111
ENSG00000163875	MEAF6	-0.800383425
ENSG00000163877	SNIP1	-1.374275588
ENSG00000163879	DNALI1	-2.110528565
ENSG00000134697	GNL2	-1.176947184
ENSG00000284748	AL513220.1	-0.341854111
ENSG00000116922	C1orf109	-0.714897521
ENSG00000134690	CDCA8	-1.042293829
ENSG00000183317	EPHA10	-2.926816611
ENSG00000185090	MANEAL	-1.844354451
ENSG00000196449	YRDC	-1.229379381
ENSG00000197982	C1orf122	-0.662543309
ENSG00000188786	MTF1	-0.907320436
ENSG00000230955	AL929472.2	-0.341854111
ENSG00000204084	INPP5B	-0.385395537
ENSG00000183431	SF3A3	-0.753508971
ENSG00000183386	FHL3	-3.594834852
ENSG00000183520	UTP11	-0.838489829
ENSG00000185668	POU3F1	-1.926816611
ENSG00000224592	MIR3659HG	-4.663782206
ENSG00000284632	AL354702.2	-1.663782206
ENSG00000116954	RRAGC	-0.859985103
ENSG00000228436	AL139260.1	0.561352782
ENSG00000214114	MYCBP	-0.281846801
ENSG00000131233	GJA9	1.086989188
ENSG00000158315	RHBDL2	0.463707529
ENSG00000174574	AKIRIN1	0.004094874
ENSG00000168653	NDUFS5	0.067981073
ENSG00000127603	MACF1	-0.299276202
ENSG00000270040	AL356055.1	-0.926816611
ENSG00000287422	AL442071.2	0.525695593
ENSG00000226438	AL442071.1	1.454317073
ENSG00000183682	BMP8A	-0.467384993
ENSG00000090621	PABPC4	0.309390941
ENSG00000228060	PABPC4-AS1	0.268199371
ENSG00000163909	HEYL	-4.596202173
ENSG00000116981	NT5C1A	1.776790386
ENSG00000116983	HPCAL4	1.395111483
ENSG00000084072	PPIE	-0.765453624
ENSG00000116985	BMP8B	-1.926816611
ENSG00000198754	OXCT2	-0.604888517
ENSG00000261798	AL033527.3	-1.926816611
ENSG00000284719	AL033527.4	0.24310839
ENSG00000284678	LINC02811	-0.75689161
ENSG00000043514	TRIT1	0.523073192
ENSG00000116990	MYCL	-1.926816611
ENSG00000168389	MFSD2A	-0.926816611
ENSG00000131236	CAP1	-2.10488398
ENSG00000131238	PPT1	-1.766032264
ENSG00000117000	RLF	-0.48970954
ENSG00000188800	TMCO2	-0.341854111
ENSG00000259943	AL050341.2	0.310222586
ENSG00000084073	ZMPSTE24	-0.556141482
ENSG00000049089	COL9A2	-3.042293829
ENSG00000084070	SMAP2	-1.070922375
ENSG00000284677	AL031985.4	0.24310839
ENSG00000187801	ZFP69B	-0.74239204
ENSG00000260920	AL031985.3	-1.078819705
ENSG00000187815	ZFP69	-0.181982774
ENSG00000238287	AL603839.3	0.03380915
ENSG00000164002	EXO5	-1.069774565
ENSG00000227278	AL603839.1	0.658145889
ENSG00000238186	AL603839.2	0.465500811
ENSG00000117010	ZNF684	1.288539819
ENSG00000286838	AL356379.2	3.095551202
ENSG00000117016	RIMS3	-2.663782206
ENSG00000237899	AL031289.1	0.740608049
ENSG00000272145	NFYC-AS1	1.093082946
ENSG00000066136	NFYC	1.105416911
ENSG00000117013	KCNQ4	0.020715969
ENSG00000179862	CITED4	0.750592138
ENSG00000229528	AC119677.1	0.24310839
ENSG00000286668	AL391730.2	-1.341854111
ENSG00000171793	CTPS1	-1.128450473
ENSG00000281207	SLFNL1-AS1	-0.379656143
ENSG00000171790	SLFNL1	-0.946716169
ENSG00000010803	SCMH1	-0.305017343
ENSG00000287400	AC093151.8	-1.341854111
ENSG00000235358	AC093151.3	-1.926816611
ENSG00000204060	FOXO6	-0.548304988
ENSG00000229901	AC093151.2	-1.564246532
ENSG00000127129	EDN2	1.24310839
ENSG00000127124	HIVEP3	0.646976582
ENSG00000287587	AL158216.1	1.658145889
ENSG00000044012	GUCA2B	-1.341854111
ENSG00000197273	GUCA2A	0.658145889
ENSG00000198815	FOXJ3	-0.308259189
ENSG00000227527	AC096540.1	0.395111483
ENSG00000177181	RIMKLA	2.148471516
ENSG00000066185	ZMYND12	1.218860844
ENSG00000127125	PPCS	-0.848419705
ENSG00000186409	CCDC30	-0.745381862
ENSG00000171960	PPIH	-0.583611857
ENSG00000285728	AC098484.4	-0.300826842
ENSG00000234917	AC098484.2	-1.926816611
ENSG00000065978	YBX1	-0.161659395
ENSG00000117385	P3H1	-1.11881168
ENSG00000164008	C1orf50	-0.325552298
ENSG00000228452	AC098484.1	0.658145889
ENSG00000274386	TMEM269	-1.341854111
ENSG00000177868	SVBP	-1.889703438
ENSG00000164010	ERMAP	1.102798696
ENSG00000228192	AL512353.1	-0.261683762
ENSG00000164011	ZNF691	-0.196656195
ENSG00000117394	SLC2A1	0.87273994
ENSG00000227533	SLC2A1-AS1	1.207039135
ENSG00000283973	AC099795.1	0.24310839
ENSG00000117395	EBNA1BP2	-1.37540667
ENSG00000243710	CFAP57	-0.604888517
ENSG00000179178	TMEM125	-1.341854111
ENSG00000066056	TIE1	-4.811680901
ENSG00000117400	MPL	0.864596767
ENSG00000287113	AL139289.3	0.658145889
ENSG00000234694	AL139289.2	0.228894531
ENSG00000117399	CDC20	-1.078819705
ENSG00000066322	ELOVL1	-2.79251552
ENSG00000159479	MED8	-1.419298196
ENSG00000229431	AL139289.1	-0.926816611
ENSG00000198198	SZT2	-0.481488647
ENSG00000178922	HYI	-1.677789064
ENSG00000229348	HYI-AS1	-0.70442419
ENSG00000142949	PTPRF	-4.350842894
ENSG00000066135	KDM4A	-0.307655294
ENSG00000236200	KDM4A-AS1	0.269580601
ENSG00000126091	ST3GAL3	-0.083638915
ENSG00000229444	AL451062.1	0.658145889
ENSG00000117407	ARTN	-3.801285729
ENSG00000237950	AL357079.1	0.318070448
ENSG00000117408	IPO13	0.650986098
ENSG00000285649	AL357079.2	2.395111483
ENSG00000132768	DPH2	-1.096741613
ENSG00000117410	ATP6V0B	-1.101146792
ENSG00000117411	B4GALT2	-1.180791678
ENSG00000159214	CCDC24	-0.341854111
ENSG00000196517	SLC6A9	-4.551307476
ENSG00000230615	AL139220.2	-3.341854111
ENSG00000178028	DMAP1	-0.712691806
ENSG00000117419	ERI3	-0.416947229
ENSG00000233602	ERI3-IT1	0.658145889
ENSG00000187147	RNF220	-2.039502776
ENSG00000126106	TMEM53	0.530138277
ENSG00000198520	ARMH1	-0.518731873
ENSG00000142945	KIF2C	-0.782426702
ENSG00000225721	AL592166.1	-0.597111166
ENSG00000142937	RPS8	-2.019805545
ENSG00000142959	BEST4	0.073183389
ENSG00000173846	PLK3	-3.521763201
ENSG00000188396	TCTEX1D4	2.24310839
ENSG00000222009	BTBD19	-4.589781624
ENSG00000117425	PTCH2	-2.501510777
ENSG00000070785	EIF2B3	0.196705193
ENSG00000126107	HECTD3	-1.722458113
ENSG00000126088	UROD	-0.72479798
ENSG00000162415	ZSWIM5	-0.987406591
ENSG00000281912	LINC01144	1.658145889
ENSG00000132781	MUTYH	-0.971485661
ENSG00000132773	TOE1	-1.196656195
ENSG00000070759	TESK2	-1.473516756
ENSG00000280670	CCDC163	-0.422024459
ENSG00000132763	MMACHC	1.300252297
ENSG00000117450	PRDX1	-2.313839735
ENSG00000117448	AKR1A1	-2.174744125
ENSG00000132780	NASP	-0.836618803
ENSG00000159588	CCDC17	-1.844354451
ENSG00000159592	GPBP1L1	0.124298194
ENSG00000159596	TMEM69	-0.329363167
ENSG00000197429	IPP	-0.562596795
ENSG00000230896	AL604028.1	-0.341854111
ENSG00000086015	MAST2	1.085058758
ENSG00000117461	PIK3R3	-0.328948814
ENSG00000226957	AL358075.1	0.24310839
ENSG00000227857	AL358075.2	0.880538311
ENSG00000117472	TSPAN1	-0.119461689
ENSG00000085998	POMGNT1	0.27481725
ENSG00000171357	LURAP1	-0.041064783
ENSG00000085999	RAD54L	0.041474529
ENSG00000132128	LRRC41	-0.3550295
ENSG00000173660	UQCRH	1.325025211
ENSG00000117481	NSUN4	-0.33324098
ENSG00000117480	FAAH	0.165105878
ENSG00000224863	LINC01398	-1.341854111
ENSG00000269956	MKNK1-AS1	-0.130350006
ENSG00000079277	MKNK1	-0.535271303
ENSG00000142961	MOB3C	-2.307088693
ENSG00000123472	ATPAF1	0.380552594
ENSG00000228237	EFCAB14-AS1	-0.648515449
ENSG00000159658	EFCAB14	-2.107158229
ENSG00000142973	CYP4B1	-4.241327235
ENSG00000187048	CYP4A11	-1.926816611
ENSG00000186377	CYP4X1	-4.633408557
ENSG00000186160	CYP4Z1	-2.926816611
ENSG00000225506	CYP4A22-AS1	-3.985710301
ENSG00000224805	LINC00853	0.24310839
ENSG00000162366	PDZK1IP1	-1.926816611
ENSG00000162367	TAL1	-6.768118865
ENSG00000226252	AL135960.1	-1.341854111
ENSG00000123473	STIL	-0.765065541
ENSG00000162368	CMPK1	-0.885867964
ENSG00000225762	LINC01389	-0.631360728
ENSG00000237424	FOXD2-AS1	-3.149209033
ENSG00000186564	FOXD2	-2.926816611
ENSG00000269113	TRABD2B	-4.519514761
ENSG00000226133	LINC02794	-3.280453566
ENSG00000223720	AL109659.1	-4.734171534
ENSG00000117834	SLC5A9	-4.131931041
ENSG00000272491	AL109659.2	-1.341854111
ENSG00000132122	SPATA6	-2.428298219
ENSG00000186094	AGBL4	2.147951157
ENSG00000287661	AL391844.1	0.658145889
ENSG00000162373	BEND5	-0.523692434
ENSG00000286597	AL645507.1	1.658145889
ENSG00000229846	AC099788.1	1.871139613
ENSG00000230114	AL590432.1	0.658145889
ENSG00000225623	AGBL4-IT1	0.658145889
ENSG00000162374	ELAVL4	-4.042293829
ENSG00000237337	AL592182.2	1.980073984
ENSG00000284696	LINC02808	0.073183389
ENSG00000142700	DMRTA2	-0.341854111
ENSG00000185104	FAF1	0.13177308
ENSG00000225767	AL049637.1	0.681229502
ENSG00000123080	CDKN2C	-1.122541082
ENSG00000204006	C1orf185	-0.75689161
ENSG00000203356	LINC01562	0.465500811
ENSG00000123091	RNF11	-0.727080677
ENSG00000236434	AL162430.2	-1.479357635
ENSG00000085831	TTC39A	1.84034922
ENSG00000261664	TTC39A-AS1	2.658145889
ENSG00000085832	EPS15	-0.568307237
ENSG00000238140	AC104170.2	0.850790967
ENSG00000227070	AC104170.1	0.565036485
ENSG00000117859	OSBPL9	0.267512874
ENSG00000078618	NRDC	-0.239632046
ENSG00000266993	AL050343.2	-0.827280938
ENSG00000272175	AL050343.3	-0.341854111
ENSG00000169213	RAB3B	0.172719062
ENSG00000117862	TXNDC12	-1.158213116
ENSG00000198841	KTI12	-1.720365734
ENSG00000223390	AL445685.1	0.149998986
ENSG00000134717	BTF3L4	-1.001017553
ENSG00000157077	ZFYVE9	-0.520824252
ENSG00000154222	CC2D1B	-1.246994924
ENSG00000272100	AL513218.1	-1.341854111
ENSG00000287078	AL513218.2	-1.341854111
ENSG00000085840	ORC1	0.036657512
ENSG00000134748	PRPF38A	-0.898966829
ENSG00000134744	TUT4	0.221750404
ENSG00000272371	AL591167.1	0.24310839
ENSG00000116157	GPX7	-1.19195868
ENSG00000182183	SHISAL2A	-2.511779112
ENSG00000162377	COA7	-0.08908804
ENSG00000162378	ZYG11B	0.103096597
ENSG00000203995	ZYG11A	-2.801285729
ENSG00000121310	ECHDC2	0.363594233
ENSG00000116171	SCP2	-0.020078771
ENSG00000174348	PODN	-5.133510346
ENSG00000232993	AL445183.1	-4.248744706
ENSG00000162383	SLC1A7	-4.341854111
ENSG00000157184	CPT2	-0.434963515
ENSG00000236723	AL606760.2	-0.384922833
ENSG00000162384	CZIB	-0.904990249
ENSG00000259818	AL606760.3	-1.926816611
ENSG00000162385	MAGOH	-0.958525471
ENSG00000226754	AL606760.1	0.143572716
ENSG00000157193	LRP8	-0.130350006
ENSG00000225675	LINC01771	-1.926816611
ENSG00000230138	LINC02812	-2.663782206
ENSG00000174332	GLIS1	-3.902569065
ENSG00000058804	NDC1	-0.683960088
ENSG00000058799	YIPF1	-0.913580784
ENSG00000211452	DIO1	-2.441389784
ENSG00000081870	HSPB11	-1.315936736
ENSG00000116212	LRRC42	-1.153192547
ENSG00000203985	LDLRAD1	1.658145889
ENSG00000116209	TMEM59	-1.283093702
ENSG00000116205	TCEANC2	-0.484688889
ENSG00000157211	CDCP2	-1.663782206
ENSG00000215883	CYB5RL	-0.888136143
ENSG00000116221	MRPL37	-0.648185351
ENSG00000157216	SSBP3	0.156342886
ENSG00000198711	SSBP3-AS1	1.24310839
ENSG00000287582	AC099796.2	-0.341854111
ENSG00000162390	ACOT11	1.782617958
ENSG00000162391	FAM151A	2.99887158
ENSG00000230728	AL590093.1	2.036657512
ENSG00000184313	MROH7	1.702648486
ENSG00000243725	TTC4	-0.068058512
ENSG00000162396	PARS2	-0.078819705
ENSG00000006555	TTC22	0.658145889
ENSG00000162398	LEXM	-1.926816611
ENSG00000116133	DHCR24	-2.189851017
ENSG00000287724	AC096536.3	-0.663782206
ENSG00000233203	DHCR24-DT	-1.341854111
ENSG00000284601	AL590440.2	-1.341854111
ENSG00000143001	TMEM61	1.658145889
ENSG00000169174	PCSK9	0.658145889
ENSG00000162402	USP24	-0.508050845
ENSG00000231090	MIR4422HG	-4.429316952
ENSG00000234810	AL603840.1	-4.604888517
ENSG00000230250	LINC01753	-0.341854111
ENSG00000235612	AL353681.1	-0.564246532
ENSG00000260971	AC119674.1	-1.202047716
ENSG00000223956	LINC01767	-0.926816611
ENSG00000162407	PLPP3	-0.953387106
ENSG00000162409	PRKAA2	2.474663538
ENSG00000187889	FYB2	2.601963054
ENSG00000236341	AL161740.1	-1.341854111
ENSG00000173406	DAB1	0.609551187
ENSG00000227935	AL390243.1	1.24310839
ENSG00000226759	DAB1-AS1	-0.564246532
ENSG00000235038	AL445193.2	-0.204350587
ENSG00000162600	OMA1	0.41974115
ENSG00000286918	AL035411.3	-0.827280938
ENSG00000162601	MYSM1	0.457417512
ENSG00000283445	AL136985.3	-2.457331328
ENSG00000177606	JUN	-0.860611391
ENSG00000234807	LINC01135	0.079878041
ENSG00000272226	AL136985.2	-1.341854111
ENSG00000231740	AL136985.1	-0.171929109
ENSG00000232453	LINC02777	0.551230685
ENSG00000237352	LINC01358	-1.731800629
ENSG00000235215	AL592431.1	-1.926816611
ENSG00000224609	AC093425.1	0.143572716
ENSG00000270457	AC093424.1	-0.341854111
ENSG00000172456	FGGY	0.60535394
ENSG00000226883	AL035416.1	0.516126884
ENSG00000134709	HOOK1	2.154299123
ENSG00000134716	CYP2J2	2.501548084
ENSG00000226476	LINC01748	-4.359776019
ENSG00000231252	AC099792.1	-3.234938907
ENSG00000162599	NFIA	-0.654450789
ENSG00000237928	NFIA-AS2	-2.096741613
ENSG00000237853	NFIA-AS1	-0.926816611
ENSG00000284808	AC099791.3	-2.341854111
ENSG00000287224	AC099791.4	-2.926816611
ENSG00000162604	TM2D1	-0.451800966
ENSG00000271200	AC099791.2	-0.363549182
ENSG00000132849	PATJ	1.788661729
ENSG00000240563	L1TD1	-0.926816611
ENSG00000132854	KANK4	-2.367389203
ENSG00000162607	USP1	-1.893264052
ENSG00000116641	DOCK7	-0.953856611
ENSG00000132855	ANGPTL3	-1.341854111
ENSG00000235545	AC103923.1	-0.75689161
ENSG00000125703	ATG4C	-0.692319609
ENSG00000234318	AC099794.1	-0.341854111
ENSG00000203605	AC096543.1	-1.341854111
ENSG00000224209	LINC00466	-2.216323229
ENSG00000230798	FOXD3-AS1	-1.926816611
ENSG00000187140	FOXD3	-3.248744706
ENSG00000088035	ALG6	-0.516940817
ENSG00000142856	ITGB3BP	0.314720859
ENSG00000286429	BX004807.1	2.89686557
ENSG00000203965	EFCAB7	0.14718397
ENSG00000116652	DLEU2L	0.086989188
ENSG00000079739	PGM1	1.725802839
ENSG00000185483	ROR1	1.19068358
ENSG00000223949	ROR1-AS1	1.116544429
ENSG00000284928	AL445205.1	0.658145889
ENSG00000177414	UBE2U	-0.019926016
ENSG00000158966	CACHD1	-3.972439229
ENSG00000162437	RAVER2	0.30661816
ENSG00000162434	JAK1	-1.387340767
ENSG00000226891	LINC01359	-1.646007504
ENSG00000272506	AL357078.2	-0.663782206
ENSG00000162433	AK4	0.931596911
ENSG00000116675	DNAJC6	0.169594466
ENSG00000229294	AL139294.1	0.628025901
ENSG00000213625	LEPROT	-2.244599378
ENSG00000116678	LEPR	-2.219623082
ENSG00000237852	AC119800.1	-1.341854111
ENSG00000184588	PDE4B	1.069670616
ENSG00000227466	AL590783.1	-1.341854111
ENSG00000118473	SGIP1	-4.814487911
ENSG00000248458	AL139147.1	-3.844354451
ENSG00000152760	TCTEX1D1	-5.128450473
ENSG00000152763	WDR78	-0.322912547
ENSG00000231080	AL592161.1	0.658145889
ENSG00000198160	MIER1	-0.946132882
ENSG00000116704	SLC35D1	0.386322851
ENSG00000203963	C1orf141	-0.019926016
ENSG00000081985	IL12RB2	0.726858639
ENSG00000142864	SERBP1	-1.111207844
ENSG00000116717	GADD45A	-0.607928971
ENSG00000172380	GNG12	-1.393662013
ENSG00000232284	GNG12-AS1	0.688867829
ENSG00000162595	DIRAS3	1.980073984
ENSG00000116729	WLS	0.53908247
ENSG00000116745	RPE65	-3.149209033
ENSG00000024526	DEPDC1	1.980073984
ENSG00000285407	AL033530.1	0.520642365
ENSG00000285473	AL691520.1	-0.341854111
ENSG00000223883	LINC01707	0.506142796
ENSG00000235446	LINC02791	-1.341854111
ENSG00000287453	AL359894.1	0.658145889
ENSG00000033122	LRRC7	2.225673797
ENSG00000287283	AL117353.1	0.658145889
ENSG00000237919	AL158840.1	2.880538311
ENSG00000066557	LRRC40	-0.395720983
ENSG00000116754	SRSF11	-0.762152812
ENSG00000228988	AL353771.1	-1.234938907
ENSG00000118454	ANKRD13C	-0.657142329
ENSG00000197568	HHLA3	-0.350732262
ENSG00000226088	AL158839.1	-0.604888517
ENSG00000116761	CTH	0.176612978
ENSG00000229051	LINC01788	-0.926816611
ENSG00000050628	PTGER3	-1.812925645
ENSG00000235782	AL031429.1	-1.341854111
ENSG00000269933	AL031429.2	-0.75689161
ENSG00000235079	ZRANB2-AS1	-0.615614923
ENSG00000132485	ZRANB2	-0.490093322
ENSG00000229956	ZRANB2-AS2	-0.043384989
ENSG00000172260	NEGR1	-4.759829914
ENSG00000231985	AL354949.1	-3.581320045
ENSG00000228853	NEGR1-IT1	-1.341854111
ENSG00000286863	AL513166.1	-0.504061455
ENSG00000225087	AL583808.1	-0.720365734
ENSG00000227016	LINC02796	-2.341854111
ENSG00000285808	LINC02797	-1.926816611
ENSG00000223479	LINC02238	0.658145889
ENSG00000285778	AL591463.1	-2.341854111
ENSG00000162620	LRRIQ3	-1.019926016
ENSG00000254685	FPGT	-0.084611343
ENSG00000116783	TNNI3K	2.264463887
ENSG00000237324	AC093158.1	3.561862237
ENSG00000233894	AC105271.1	2.980073984
ENSG00000162621	LRRC53	3.685980097
ENSG00000178965	ERICH3	1.980073984
ENSG00000234497	ERICH3-AS1	1.465500811
ENSG00000272864	AC135803.1	-0.75689161
ENSG00000116791	CRYZ	-0.555751738
ENSG00000162623	TYW3	-0.66249924
ENSG00000137968	SLC44A5	0.980910087
ENSG00000117054	ACADM	0.672026406
ENSG00000137955	RABGGTB	0.259667482
ENSG00000057468	MSH4	1.08375263
ENSG00000154007	ASB17	3.117577508
ENSG00000225605	AC092813.1	2.906073403
ENSG00000184005	ST6GALNAC3	-5.113883702
ENSG00000272855	AC104458.1	-1.341854111
ENSG00000117069	ST6GALNAC5	-3.628531358
ENSG00000230498	AL035409.1	-1.75689161
ENSG00000142892	PIGK	-0.18789482
ENSG00000287870	AC093433.2	1.828070891
ENSG00000154027	AK5	-4.028354638
ENSG00000233099	AC095030.1	-1.341854111
ENSG00000287647	AC093575.1	-0.926816611
ENSG00000036549	AC118549.1	-0.228845149
ENSG00000077254	USP33	-0.753552589
ENSG00000180488	MIGA1	-0.709631928
ENSG00000235927	NEXN-AS1	2.232461146
ENSG00000162614	NEXN	2.297260905
ENSG00000162613	FUBP1	-0.86276881
ENSG00000162616	DNAJB4	0.850666592
ENSG00000137960	GIPC2	0.686012683
ENSG00000273338	AC103591.3	-0.926816611
ENSG00000285928	AC103591.4	2.658145889
ENSG00000237413	AC096531.2	-0.493857204
ENSG00000122420	PTGFR	-3.865416067
ENSG00000137959	IFI44L	-5.489341723
ENSG00000137965	IFI44	-5.415995574
ENSG00000162618	ADGRL4	-4.856636962
ENSG00000285409	AC099671.1	0.395111483
ENSG00000234184	LINC01781	1.24310839
ENSG00000117114	ADGRL2	0.390303989
ENSG00000227960	AL138799.2	1.24310839
ENSG00000234953	AL138799.4	3.127631173
ENSG00000236676	AC117944.1	4.507811616
ENSG00000233290	AL157944.1	-0.171929109
ENSG00000230817	LINC01362	0.494647157
ENSG00000236268	LINC01361	-1.341854111
ENSG00000285782	AC116099.1	1.132077078
ENSG00000231364	LINC01712	0.465500811
ENSG00000233008	LINC01725	1.647498645
ENSG00000237076	AL035706.1	1.980073984
ENSG00000137941	TTLL7	-3.421456697
ENSG00000233061	TTLL7-IT1	-2.058061145
ENSG00000271576	AL359504.2	0.293734463
ENSG00000142875	PRKACB	0.155068355
ENSG00000203943	SAMD13	1.00922033
ENSG00000285361	AL844170.1	-1.341854111
ENSG00000117133	RPF1	-0.61062163
ENSG00000174021	GNG5	0.05997785
ENSG00000122432	SPATA1	0.574183578
ENSG00000117151	CTBS	-0.859791518
ENSG00000284882	AL359762.1	-1.019926016
ENSG00000285374	AL359762.2	0.658145889
ENSG00000117155	SSX2IP	-1.10378662
ENSG00000171517	LPAR3	2.590799581
ENSG00000153898	MCOLN2	-0.926816611
ENSG00000162643	WDR63	2.231155587
ENSG00000055732	MCOLN3	-0.40034976
ENSG00000097096	SYDE2	2.398704748
ENSG00000162642	C1orf52	-0.491418159
ENSG00000142867	BCL10	-1.692761273
ENSG00000223653	AL078459.1	-1.394321531
ENSG00000153904	DDAH1	-1.269185043
ENSG00000282057	AC092807.3	-0.84142512
ENSG00000272691	AC092807.2	0.658145889
ENSG00000142871	CCN1	-0.757538994
ENSG00000117174	ZNHIT6	-0.452191882
ENSG00000171502	COL24A1	-5.120135204
ENSG00000285210	LINC02795	-5.131931041
ENSG00000122417	ODF2L	-1.68314387
ENSG00000137975	CLCA2	-1.926816611
ENSG00000016490	CLCA1	0.143572716
ENSG00000016602	CLCA4	0.658145889
ENSG00000236915	CLCA4-AS1	-0.619388086
ENSG00000261737	AL049597.2	-0.341854111
ENSG00000097033	SH3GLB1	-0.743045484
ENSG00000183291	SELENOF	-1.308767319
ENSG00000153936	HS2ST1	0.066995676
ENSG00000267734	AL121989.1	0.24310839
ENSG00000267272	LINC01140	-4.559084827
ENSG00000284240	LINC02801	-2.341854111
ENSG00000143013	LMO4	-2.199216436
ENSG00000227290	LINC01364	-2.663782206
ENSG00000237505	PKN2-AS1	2.162320214
ENSG00000286758	AL445438.1	-1.277723773
ENSG00000065243	PKN2	-0.54654815
ENSG00000137947	GTF2B	-0.678988618
ENSG00000137944	KYAT3	-1.626982287
ENSG00000213516	RBMXL1	-1.128023703
ENSG00000117226	GBP3	-4.639534659
ENSG00000117228	GBP1	-4.895214614
ENSG00000162645	GBP2	-4.80855373
ENSG00000286802	AC104459.1	-3.149209033
ENSG00000213512	GBP7	-2.341854111
ENSG00000162654	GBP4	-4.629615602
ENSG00000284734	AC099063.4	-4.199835106
ENSG00000154451	GBP5	-5.096741613
ENSG00000237568	AC099063.1	-3.149209033
ENSG00000183347	GBP6	-3.149209033
ENSG00000286548	AL596214.1	-0.277723773
ENSG00000197147	LRRC8B	-1.108056926
ENSG00000231999	LRRC8C-DT	-0.812121131
ENSG00000230735	AC093423.2	-1.663782206
ENSG00000171488	LRRC8C	-2.783798303
ENSG00000231613	AC099568.1	-1.341854111
ENSG00000272931	AC099568.2	-1.564246532
ENSG00000171492	LRRC8D	-0.921760854
ENSG00000272672	AL391497.1	-0.341854111
ENSG00000162664	ZNF326	0.049775167
ENSG00000287406	AC098656.1	-1.926816611
ENSG00000287372	AL627316.1	0.658145889
ENSG00000233593	LINC02609	0.013145806
ENSG00000285532	LINC02788	-0.296050421
ENSG00000225446	LINC01763	-1.341854111
ENSG00000272094	AC091614.1	-1.926816611
ENSG00000122482	ZNF644	-0.460786439
ENSG00000162669	HFM1	1.397809191
ENSG00000097046	CDC7	-1.722126192
ENSG00000069702	TGFBR3	-1.225523743
ENSG00000137948	BRDT	0.465500811
ENSG00000172031	EPHX4	-1.149209033
ENSG00000189195	BTBD8	-0.467861996
ENSG00000273487	AC104836.1	0.828070891
ENSG00000203910	C1orf146	1.336217794
ENSG00000174842	GLMN	0.043267811
ENSG00000122484	RPAP2	0.02037803
ENSG00000162676	GFI1	-3.149209033
ENSG00000067208	EVI5	-0.417182442
ENSG00000122406	RPL5	-0.958915766
ENSG00000154511	DIPK1A	0.111578767
ENSG00000287797	AC093577.1	-3.149209033
ENSG00000143033	MTF2	-0.480423534
ENSG00000117500	TMED5	-0.748256774
ENSG00000122483	CCDC18	-0.719854231
ENSG00000223745	CCDC18-AS1	-1.345282978
ENSG00000117505	DR1	-1.192639604
ENSG00000137942	FNBP1L	-1.500294455
ENSG00000137936	BCAR3	-0.283003328
ENSG00000224093	AL109613.1	-0.844354451
ENSG00000260464	AL049796.1	0.658145889
ENSG00000067334	DNTTIP2	-1.585054994
ENSG00000023909	GCLM	-0.831238951
ENSG00000198691	ABCA4	-3.801285729
ENSG00000137962	ARHGAP29	-2.68162368
ENSG00000226835	ARHGAP29-AS1	-4.325365988
ENSG00000236098	AC097059.1	-4.663782206
ENSG00000286692	AC118469.2	0.143572716
ENSG00000117528	ABCD3	0.588320984
ENSG00000117525	F3	2.517253424
ENSG00000143036	SLC44A3	1.937005262
ENSG00000117519	CNN3	-1.936741825
ENSG00000235501	AC105942.1	-0.218118742
ENSG00000172339	ALG14	-0.526729454
ENSG00000230427	AC095033.1	0.24310839
ENSG00000152078	TLCD4	1.044991461
ENSG00000231992	AC092802.3	1.658145889
ENSG00000226026	AC092802.1	1.117138799
ENSG00000122481	RWDD3	0.185642809
ENSG00000228852	AC092802.2	0.636559027
ENSG00000287919	AC092802.4	2.565036485
ENSG00000228504	LINC01760	0.658145889
ENSG00000228971	LINC02607	-3.189851017
ENSG00000271252	AL683887.1	-1.341854111
ENSG00000117569	PTBP2	-0.81909216
ENSG00000188641	DPYD	-1.335732529
ENSG00000232878	DPYD-AS1	-1.143677927
ENSG00000232542	DPYD-IT1	0.395111483
ENSG00000235777	DPYD-AS2	-0.75689161
ENSG00000162627	SNX7	-0.173699505
ENSG00000117598	PLPPR5	-1.341854111
ENSG00000232825	AL445433.2	-1.341854111
ENSG00000117600	PLPPR4	-4.209750575
ENSG00000224445	LINC01708	1.609890721
ENSG00000099260	PALMD	0.132440132
ENSG00000156869	FRRS1	0.226840001
ENSG00000162688	AGL	1.611700146
ENSG00000228084	AC118553.1	2.310222586
ENSG00000117620	SLC35A3	-0.875598962
ENSG00000156875	MFSD14A	-0.720498953
ENSG00000241073	AC093019.2	-0.577667048
ENSG00000156876	SASS6	-0.316205523
ENSG00000122435	TRMT13	-0.45471158
ENSG00000122477	LRRC39	2.524919803
ENSG00000137992	DBT	0.298009475
ENSG00000285530	AL445928.2	0.850057704
ENSG00000224616	RTCA-AS1	0.353888821
ENSG00000137996	RTCA	-0.384653824
ENSG00000079335	CDC14A	-1.78938101
ENSG00000228086	AL589990.1	-2.100846011
ENSG00000181656	GPR88	-2.341854111
ENSG00000285525	AC099670.3	0.658145889
ENSG00000162692	VCAM1	-4.478392944
ENSG00000162694	EXTL2	-0.567332512
ENSG00000273204	AC104506.1	-0.553358216
ENSG00000162695	SLC30A7	-0.805431758
ENSG00000117543	DPH5	0.686209808
ENSG00000235795	AC093157.2	1.24310839
ENSG00000233184	AC093157.1	0.58026605
ENSG00000225938	AL109741.1	-0.576319364
ENSG00000170989	S1PR1	-2.253981355
ENSG00000226715	LINC01709	-1.341854111
ENSG00000118733	OLFM3	2.098718481
ENSG00000233359	AC114485.1	-3.194296922
ENSG00000230864	AC099567.1	1.24310839
ENSG00000060718	COL11A1	-0.604888517
ENSG00000230759	AC095032.2	-1.341854111
ENSG00000224613	AC095032.1	-0.050719169
ENSG00000185946	RNPC3	1.048367658
ENSG00000240038	AMY2B	0.864596767
ENSG00000243480	AMY2A	1.24310839
ENSG00000230768	LINC01676	1.24310839
ENSG00000233047	LINC01677	-1.926816611
ENSG00000237480	AL355306.2	-0.341854111
ENSG00000237460	LINC01661	-1.341854111
ENSG00000198890	PRMT6	-1.772488465
ENSG00000162631	NTNG1	-2.341854111
ENSG00000134215	VAV3	-5.36398827
ENSG00000230489	VAV3-AS1	-3.734171534
ENSG00000226822	LINC02785	-3.801285729
ENSG00000085491	SLC25A24	-0.013517314
ENSG00000260879	AL359258.2	-0.189851017
ENSG00000162636	FAM102B	-1.956353132
ENSG00000162639	HENMT1	-2.019926016
ENSG00000285923	AL160171.1	-3.149209033
ENSG00000134186	PRPF38B	-0.772624536
ENSG00000143107	FNDC7	-1.341854111
ENSG00000116266	STXBP3	-0.938141527
ENSG00000162641	AKNAD1	-1.532099097
ENSG00000203897	SPATA42	-1.341854111
ENSG00000121957	GPSM2	-1.592915875
ENSG00000121940	CLCC1	-1.5302992
ENSG00000085433	WDR47	-0.924283345
ENSG00000197780	TAF13	-0.895054049
ENSG00000273382	AL356488.3	-0.302325747
ENSG00000215717	TMEM167B	-0.355759713
ENSG00000270066	AL356488.2	-1.904790305
ENSG00000179902	C1orf194	-0.926816611
ENSG00000116299	KIAA1324	-1.457331328
ENSG00000031698	SARS	-1.175182968
ENSG00000143126	CELSR2	-1.226376893
ENSG00000134222	PSRC1	-4.371601454
ENSG00000221986	MYBPHL	-0.149209033
ENSG00000134243	SORT1	0.215962248
ENSG00000143106	PSMA5	-0.55322383
ENSG00000143028	SYPL2	2.001179617
ENSG00000162650	ATXN7L2	-0.072667478
ENSG00000174151	CYB561D1	-1.564246532
ENSG00000181754	AMIGO1	-0.312106767
ENSG00000156097	GPR61	0.921180295
ENSG00000065135	GNAI3	-0.166767404
ENSG00000225113	AL355310.1	0.658145889
ENSG00000134183	GNAT2	1.980073984
ENSG00000116337	AMPD2	-0.874349192
ENSG00000168765	GSTM4	-0.305784856
ENSG00000213366	GSTM2	-2.362000684
ENSG00000260246	AC000032.1	-1.341854111
ENSG00000134201	GSTM5	-4.840104978
ENSG00000134202	GSTM3	-1.32048046
ENSG00000198758	EPS8L3	-0.341854111
ENSG00000228420	LINC01768	-3.801285729
ENSG00000235005	AL450468.1	-1.341854111
ENSG00000184371	CSF1	-3.599775593
ENSG00000168710	AHCYL1	-0.401796651
ENSG00000143093	STRIP1	-0.59666801
ENSG00000258634	AL160006.1	-1.052347494
ENSG00000156150	ALX3	-1.341854111
ENSG00000258673	LINC01397	-2.341854111
ENSG00000197106	SLC6A17	-0.75689161
ENSG00000224965	LINC02586	-1.078819705
ENSG00000116396	KCNC4	-4.4007478
ENSG00000227963	RBM15-AS1	0.25048792
ENSG00000162775	RBM15	0.029656013
ENSG00000224699	LAMTOR5-AS1	0.059942039
ENSG00000168679	SLC16A4	-0.773907587
ENSG00000273373	AL355488.1	-0.23222962
ENSG00000134248	LAMTOR5	-0.835548554
ENSG00000143125	PROK1	-3.149209033
ENSG00000282887	AL358215.2	0.658145889
ENSG00000177301	KCNA2	-5.069774565
ENSG00000259834	AL365361.1	-2.429316952
ENSG00000177272	KCNA3	-2.341854111
ENSG00000143119	CD53	-5.110038436
ENSG00000261654	AL360270.2	-0.604888517
ENSG00000232811	AL360270.1	1.181707845
ENSG00000121931	LRIF1	0.344314465
ENSG00000273010	AL360270.3	-0.663782206
ENSG00000156171	DRAM2	-0.339967001
ENSG00000134255	CEPT1	-0.065897206
ENSG00000273221	AL355816.2	0.32557055
ENSG00000162777	DENND2D	-3.149209033
ENSG00000064886	CHI3L2	-3.321676229
ENSG00000173947	PIFO	0.933780332
ENSG00000085465	OVGP1	-1.985710301
ENSG00000260948	AL390195.2	-2.216323229
ENSG00000243960	AL390195.1	-0.850867758
ENSG00000116455	WDR77	-0.612383053
ENSG00000116459	ATP5PB	0.56059058
ENSG00000143110	C1orf162	0.338867373
ENSG00000121933	TMIGD3	-0.663782206
ENSG00000282608	ADORA3	-4.341854111
ENSG00000116473	RAP1A	-0.76618616
ENSG00000231346	LINC01160	-0.720365734
ENSG00000197852	INKA2	-0.541463136
ENSG00000227811	INKA2-AS1	-0.119461689
ENSG00000284830	AL049557.1	-0.75689161
ENSG00000064703	DDX20	-0.769491647
ENSG00000171385	KCND3	1.935307988
ENSG00000232558	KCND3-IT1	-0.75689161
ENSG00000237556	KCND3-AS1	0.658145889
ENSG00000231437	LINC01750	0.880538311
ENSG00000231246	AL445426.1	-4.149209033
ENSG00000143079	CTTNBP2NL	-2.3332615
ENSG00000134245	WNT2B	-2.15742954
ENSG00000273483	AL354760.1	-1.663782206
ENSG00000007341	ST7L	-0.231546324
ENSG00000116489	CAPZA1	-0.426987895
ENSG00000155363	MOV10	-2.413515096
ENSG00000225075	AL603832.1	-1.884381345
ENSG00000155366	RHOC	-3.625266131
ENSG00000155367	PPM1J	1.783676771
ENSG00000184599	TAFA3	-0.604888517
ENSG00000215866	LINC01356	-1.564246532
ENSG00000224167	LINC01357	0.963000471
ENSG00000155380	SLC16A1	1.386788835
ENSG00000226419	SLC16A1-AS1	0.464218675
ENSG00000287807	AL390242.1	1.221082084
ENSG00000238198	LRIG2-DT	0.763417932
ENSG00000198799	LRIG2	0.157880553
ENSG00000081026	MAGI3	-1.24762472
ENSG00000116793	PHTF1	0.000889595
ENSG00000081019	RSBN1	-0.447120457
ENSG00000231128	AL137856.1	-1.078819705
ENSG00000134242	PTPN22	-3.149209033
ENSG00000226167	AP4B1-AS1	-0.969885333
ENSG00000188761	BCL2L15	-1.033731815
ENSG00000134262	AP4B1	-0.629430701
ENSG00000118655	DCLRE1B	-2.100846011
ENSG00000235527	HIPK1-AS1	1.091105297
ENSG00000163349	HIPK1	-0.908400545
ENSG00000116774	OLFML3	-4.720751018
ENSG00000134207	SYT6	-1.926816611
ENSG00000232895	AL121999.1	1.980073984
ENSG00000197323	TRIM33	-0.252720517
ENSG00000116752	BCAS2	-0.51376657
ENSG00000175984	DENND2C	0.490577493
ENSG00000116748	AMPD1	0.658145889
ENSG00000213281	NRAS	-1.541360103
ENSG00000009307	CSDE1	-0.025467745
ENSG00000052723	SIKE1	0.096267002
ENSG00000134198	TSPAN2	-1.5098465
ENSG00000233730	LINC01765	2.358585607
ENSG00000285698	AL049825.1	-2.926816611
ENSG00000228035	NGF-AS1	-3.983084831
ENSG00000134259	NGF	-3.924560638
ENSG00000287103	AL512638.3	0.880538311
ENSG00000173218	VANGL1	-0.707830792
ENSG00000118729	CASQ2	1.754961729
ENSG00000228127	LINC01649	3.358585607
ENSG00000163393	SLC22A15	0.792189891
ENSG00000237993	AL365318.1	1.16064623
ENSG00000173212	MAB21L3	0.658145889
ENSG00000235933	LINC01779	-1.926816611
ENSG00000163399	ATP1A1	0.016690308
ENSG00000203865	ATP1A1-AS1	0.870666941
ENSG00000233154	LINC01762	-2.782426702
ENSG00000224950	AL390066.1	-1.119461689
ENSG00000286276	AL390066.2	-0.827280938
ENSG00000116815	CD58	-0.604991976
ENSG00000143061	IGSF3	-1.129005462
ENSG00000116824	CD2	-5.149209033
ENSG00000272715	AL157904.1	0.828070891
ENSG00000134247	PTGFRN	0.232199491
ENSG00000134256	CD101	-0.341854111
ENSG00000236137	AL445231.1	0.423680636
ENSG00000116830	TTF2	-1.13645476
ENSG00000134253	TRIM45	1.033903401
ENSG00000134258	VTCN1	1.828070891
ENSG00000235202	LINC01525	-0.341854111
ENSG00000271427	AL358072.1	0.423680636
ENSG00000198162	MAN1A2	-0.23999745
ENSG00000236866	AL157902.1	-1.341854111
ENSG00000183508	TENT5C	1.413033391
ENSG00000196505	GDAP2	-0.361460687
ENSG00000065183	WDR3	-0.987094623
ENSG00000155761	SPAG17	-0.895789716
ENSG00000092607	TBX15	-4.378277519
ENSG00000239216	AL139420.2	-1.341854111
ENSG00000116874	WARS2	-0.55280638
ENSG00000224238	WARS2-IT1	-2.313839735
ENSG00000231365	WARS2-AS1	-0.515234671
ENSG00000227712	AL359915.1	-2.248744706
ENSG00000232650	LINC01780	-2.801285729
ENSG00000116882	HAO2	-1.926816611
ENSG00000260941	LINC00622	-1.441389784
ENSG00000143067	ZNF697	-0.191175198
ENSG00000092621	PHGDH	-4.318138042
ENSG00000134240	HMGCS2	0.073183389
ENSG00000134250	NOTCH2	-1.984360656
ENSG00000265808	SEC22B	-1.307567061
ENSG00000273136	NBPF26	-1.328307579
ENSG00000287979	AC253572.2	-1.75689161
ENSG00000226067	LINC00623	-1.461361205
ENSG00000198019	FCGR1B	-1.341854111
ENSG00000234998	AC244453.3	-0.548304988
ENSG00000233029	AC244453.2	0.658145889
ENSG00000227193	AC244453.1	-0.149209033
ENSG00000188610	FAM72B	-1.564246532
ENSG00000171943	SRGAP2C	-4.661040307
ENSG00000230806	SRGAP2-AS1	-5.371601454
ENSG00000227082	LINC02798	0.052060097
ENSG00000228826	AL592494.1	-1.341854111
ENSG00000272583	AL592494.2	-1.926816611
ENSG00000232721	AC239800.2	-1.479357635
ENSG00000263590	LINC02591	-3.827280938
ENSG00000273213	HIST2H3PS2	0.152910581
ENSG00000230186	AC246680.1	-0.75689161
ENSG00000263513	FAM72C	0.658145889
ENSG00000232527	LINC02802	-3.742616602
ENSG00000237343	AC246785.3	-0.479357635
ENSG00000266338	NBPF15	-2.487205496
ENSG00000277199	LINC01632	-3.801285729
ENSG00000224363	FP700111.1	-4.429316952
ENSG00000196369	SRGAP2B	-4.801285729
ENSG00000215784	FAM72D	-2.341854111
ENSG00000276216	AC245014.3	-2.511779112
ENSG00000162825	NBPF20	-1.958525471
ENSG00000287374	AC239860.4	-2.663782206
ENSG00000117262	GPR89A	-0.376467866
ENSG00000174827	PDZK1	-0.271464783
ENSG00000117281	CD160	-1.149209033
ENSG00000265491	RNF115	0.091015187
ENSG00000186141	POLR3C	-0.912169836
ENSG00000186364	NUDT17	-0.313284959
ENSG00000131788	PIAS3	-2.012652781
ENSG00000198483	ANKRD35	-4.523183875
ENSG00000143127	ITGA10	-3.702601455
ENSG00000131779	PEX11B	-0.156639238
ENSG00000265241	RBM8A	-1.869844426
ENSG00000234222	LIX1L-AS1	-0.276265769
ENSG00000271601	LIX1L	-1.34625929
ENSG00000272031	ANKRD34A	0.565036485
ENSG00000278431	AC243547.2	-0.119461689
ENSG00000121851	POLR3GL	-0.803185262
ENSG00000265972	TXNIP	-1.734894508
ENSG00000168509	HJV	2.850790967
ENSG00000287190	AC239799.2	0.172719062
ENSG00000233396	LINC01719	2.020715969
ENSG00000271425	NBPF10	-1.833242496
ENSG00000264343	NOTCH2NLA	-2.01023262
ENSG00000276509	AC239799.1	-2.663782206
ENSG00000287978	AC245407.2	-0.267853529
ENSG00000268043	NBPF12	-0.516513921
ENSG00000131791	PRKAB2	-0.197752885
ENSG00000237188	AC242426.2	0.285351614
ENSG00000131781	FMO5	-0.260630315
ENSG00000131778	CHD1L	-1.700308082
ENSG00000278811	LINC00624	-0.876190538
ENSG00000116128	BCL9	-0.243031055
ENSG00000162836	ACP6	0.996402154
ENSG00000227139	AC241644.1	0.658145889
ENSG00000265107	GJA5	0.950500869
ENSG00000188092	GPR89B	-0.051496095
ENSG00000273059	AC239803.1	-1.926816611
ENSG00000274372	LINC02804	-1.70442419
ENSG00000263956	NBPF11	-0.709472114
ENSG00000232265	LINC02805	-0.75689161
ENSG00000227733	AC239809.3	0.662979043
ENSG00000274020	LINC01138	-2.387901478
ENSG00000224481	AC245100.1	-1.341854111
ENSG00000272824	AC245100.6	-1.926816611
ENSG00000236334	PPIAL4G	-0.341854111
ENSG00000270629	NBPF14	-1.90663873
ENSG00000286019	NOTCH2NLB	-0.663782206
ENSG00000177144	NUDT4B	0.16064623
ENSG00000178104	PDE4DIP	2.25970811
ENSG00000254913	AC239802.1	2.980073984
ENSG00000255148	AC239802.2	3.181707845
ENSG00000254539	AC239804.1	1.143572716
ENSG00000269713	NBPF9	-1.849457729
ENSG00000274265	AC245297.3	0.116582736
ENSG00000272755	AC245297.2	-2.734171534
ENSG00000286219	NOTCH2NLC	-1.667840422
ENSG00000271383	NBPF19	-2.23222962
ENSG00000275557	AC242842.1	-1.078819705
ENSG00000150337	FCGR1A	-2.341854111
ENSG00000203814	HIST2H2BF	1.633898343
ENSG00000233030	AC243772.2	1.24310839
ENSG00000270882	HIST2H4A	0.506142796
ENSG00000203812	HIST2H2AA3	-1.341854111
ENSG00000272196	HIST2H2AA4	-1.479357635
ENSG00000270276	HIST2H4B	-0.019926016
ENSG00000264207	AC239868.1	-1.130350006
ENSG00000184678	HIST2H2BE	0.999182807
ENSG00000184260	HIST2H2AC	-1.715312506
ENSG00000184270	HIST2H2AB	-0.341854111
ENSG00000178096	BOLA1	-0.706618404
ENSG00000159164	SV2A	-1.75689161
ENSG00000143368	SF3B4	-1.685808512
ENSG00000014914	MTMR11	-5.296050421
ENSG00000264522	OTUD7B	-0.060635465
ENSG00000285184	AC244033.2	1.212011093
ENSG00000136631	VPS45	0.314965612
ENSG00000023902	PLEKHO1	-0.74473741
ENSG00000285554	AC242988.2	-0.926816611
ENSG00000143401	ANP32E	-0.804050043
ENSG00000276110	AC242988.1	0.658145889
ENSG00000118298	CA14	2.073183389
ENSG00000117362	APH1A	-2.657209552
ENSG00000118292	C1orf54	-1.768460022
ENSG00000159208	CIART	1.683680981
ENSG00000266472	MRPS21	-0.383180973
ENSG00000117360	PRPF3	-0.976913127
ENSG00000163125	RPRD2	-0.348451356
ENSG00000143374	TARS2	0.233054725
ENSG00000143369	ECM1	-4.147400011
ENSG00000228126	FALEC	0.542668672
ENSG00000237781	AL356356.1	-0.390763711
ENSG00000143382	ADAMTSL4	-0.850695978
ENSG00000203804	ADAMTSL4-AS1	-1.233794365
ENSG00000143384	MCL1	-0.926816611
ENSG00000143420	ENSA	-1.476198063
ENSG00000143457	GOLPH3L	-0.668599222
ENSG00000143452	HORMAD1	0.980073984
ENSG00000163131	CTSS	-2.668835433
ENSG00000143387	CTSK	-2.698687821
ENSG00000143437	ARNT	-0.833581279
ENSG00000283324	CTXND2	-1.663782206
ENSG00000143379	SETDB1	-0.525925686
ENSG00000143418	CERS2	-1.573800839
ENSG00000259357	AL590133.2	1.24310839
ENSG00000231073	AL590133.1	-0.341854111
ENSG00000143412	ANXA9	-0.511779112
ENSG00000143409	MINDY1	-0.028465505
ENSG00000143363	PRUNE1	0.680955772
ENSG00000163141	BNIPL	0.848477101
ENSG00000143443	C1orf56	-1.865040414
ENSG00000197622	CDC42SE1	-1.540235558
ENSG00000213190	MLLT11	0.061501583
ENSG00000143458	GABPB2	-0.3895812
ENSG00000261168	AL592424.1	1.321110902
ENSG00000143434	SEMA6C	-0.391135014
ENSG00000163154	TNFAIP8L2	-1.663782206
ENSG00000163156	SCNM1	-0.820507709
ENSG00000163155	LYSMD1	-0.381746838
ENSG00000163159	VPS72	-1.330713553
ENSG00000143398	PIP5K1A	0.443746259
ENSG00000159352	PSMD4	-0.68522101
ENSG00000232671	ZNF687-AS1	-2.926816611
ENSG00000143373	ZNF687	-1.255439359
ENSG00000143393	PI4KB	-0.957547231
ENSG00000273481	AL391069.3	1.24310839
ENSG00000143390	RFX5	-1.593392878
ENSG00000224645	AL391069.1	-0.341854111
ENSG00000143416	SELENBP1	-2.482205997
ENSG00000159377	PSMB4	-1.388328541
ENSG00000143442	POGZ	-0.572127221
ENSG00000143375	CGN	-1.926816611
ENSG00000143367	TUFT1	0.265828466
ENSG00000232536	AL365436.2	1.395111483
ENSG00000143376	SNX27	-0.915103191
ENSG00000250734	AL391335.1	1.24310839
ENSG00000227045	AL589765.1	-0.75689161
ENSG00000178796	RIIAD1	2.658145889
ENSG00000269621	AL589765.7	-0.341854111
ENSG00000143436	MRPL9	-1.002367644
ENSG00000143450	OAZ3	-3.341854111
ENSG00000249602	AL589765.4	-0.604888517
ENSG00000182134	TDRKH	-0.578294307
ENSG00000203288	TDRKH-AS1	0.810148983
ENSG00000269489	AL589765.6	-1.341854111
ENSG00000213171	LINGO4	-1.341854111
ENSG00000143365	RORC	1.895185087
ENSG00000225556	C2CD4D	-3.926816611
ENSG00000234614	C2CD4D-AS1	-3.589781624
ENSG00000196407	THEM5	-3.341854111
ENSG00000159445	THEM4	0.94746214
ENSG00000285651	AL450992.2	1.256914189
ENSG00000286581	AL450992.3	-0.341854111
ENSG00000197747	S100A10	-3.417142238
ENSG00000229021	AL450992.1	0.336217794
ENSG00000163191	S100A11	-4.43574062
ENSG00000159450	TCHH	-3.511779112
ENSG00000237975	FLG-AS1	-0.081262881
ENSG00000236427	AL589986.2	1.465500811
ENSG00000197915	HRNR	-0.963342488
ENSG00000143631	FLG	1.24310839
ENSG00000143520	FLG2	1.880538311
ENSG00000163206	SMCP	-1.341854111
ENSG00000163220	S100A9	-3.149209033
ENSG00000163221	S100A12	1.24310839
ENSG00000143546	S100A8	-1.341854111
ENSG00000238279	BX470102.1	-2.341854111
ENSG00000197956	S100A6	-3.575053287
ENSG00000196154	S100A4	-4.443838143
ENSG00000188015	S100A3	-2.926816611
ENSG00000196754	S100A2	-1.663782206
ENSG00000285867	BX470102.2	-2.595610703
ENSG00000188643	S100A16	-3.003984472
ENSG00000189334	S100A14	1.24310839
ENSG00000189171	S100A13	-2.266488848
ENSG00000160678	S100A1	2.0930282
ENSG00000272030	AL162258.2	0.050463312
ENSG00000160679	CHTOP	0.014741116
ENSG00000143553	SNAPIN	-0.86186117
ENSG00000143621	ILF2	-1.361394297
ENSG00000169418	NPR1	-4.516486115
ENSG00000143624	INTS3	-0.824778913
ENSG00000243613	AL513523.4	-1.341854111
ENSG00000233222	AL513523.3	-0.926816611
ENSG00000143554	SLC27A3	-4.918203481
ENSG00000143614	GATAD2B	-0.490694554
ENSG00000284738	AL358472.5	1.365965138
ENSG00000198837	DENND4B	-0.482197187
ENSG00000160741	CRTC2	-1.689777414
ENSG00000143570	SLC39A1	-2.903357639
ENSG00000282386	AL358472.4	-0.204350587
ENSG00000273026	AL358472.3	0.073183389
ENSG00000143578	CREB3L4	-0.585779694
ENSG00000143543	JTB	-1.919039261
ENSG00000272654	AL358472.2	0.336217794
ENSG00000143545	RAB13	-1.845620529
ENSG00000177954	RPS27	-1.390412845
ENSG00000143552	NUP210L	-0.341854111
ENSG00000143549	TPM3	-1.88513858
ENSG00000163263	C1orf189	-1.663782206
ENSG00000143612	C1orf43	-0.346097335
ENSG00000143569	UBAP2L	-0.618320391
ENSG00000143575	HAX1	-0.835963181
ENSG00000143595	AQP10	0.658145889
ENSG00000143515	ATP8B2	-2.082611284
ENSG00000228013	IL6R-AS1	0.773623107
ENSG00000160712	IL6R	-0.231957926
ENSG00000169291	SHE	-4.549306512
ENSG00000273110	AL162591.2	-0.926816611
ENSG00000163239	TDRD10	-4.63463586
ENSG00000160714	UBE2Q1	-1.415632037
ENSG00000229780	UBE2Q1-AS1	-1.341854111
ENSG00000286391	AL592078.2	-1.926816611
ENSG00000160716	CHRNB2	-0.341854111
ENSG00000233875	AL592078.1	-1.341854111
ENSG00000160710	ADAR	-1.023583039
ENSG00000143603	KCNN3	-5.035069502
ENSG00000163344	PMVK	-0.482452441
ENSG00000270361	AL451085.1	-0.75689161
ENSG00000163346	PBXIP1	-2.767460852
ENSG00000163348	PYGO2	-1.468231397
ENSG00000271380	AL451085.2	-0.8747281
ENSG00000160691	SHC1	-1.721347493
ENSG00000173207	CKS1B	-2.471137128
ENSG00000160688	FLAD1	-0.70442419
ENSG00000160685	ZBTB7B	-0.216323229
ENSG00000163354	DCST2	-3.511779112
ENSG00000163357	DCST1	-3.149209033
ENSG00000232093	DCST1-AS1	-0.341854111
ENSG00000143537	ADAM15	-3.518442842
ENSG00000243364	EFNA4	-1.966344976
ENSG00000143590	EFNA3	-2.457331328
ENSG00000169242	EFNA1	-0.296050421
ENSG00000169241	SLC50A1	-1.266126785
ENSG00000179085	DPM3	-1.489130373
ENSG00000163463	KRTCAP2	-2.739152294
ENSG00000163462	TRIM46	-1.926816611
ENSG00000185499	MUC1	-3.926816611
ENSG00000231064	AC234582.1	-3.042293829
ENSG00000169231	THBS3	-4.258833524
ENSG00000173171	MTX1	-0.452037029
ENSG00000177628	GBA	-1.735768318
ENSG00000160767	FAM189B	-1.506913357
ENSG00000116521	SCAMP3	-0.924986941
ENSG00000176444	CLK2	-0.407442452
ENSG00000143630	HCN3	-1.061746192
ENSG00000143627	PKLR	-0.926816611
ENSG00000160752	FDPS	-1.976016318
ENSG00000225855	RUSC1-AS1	-2.004819123
ENSG00000160753	RUSC1	-3.186507574
ENSG00000116539	ASH1L	-0.516033034
ENSG00000227773	ASH1L-IT1	0.938253808
ENSG00000235919	ASH1L-AS1	0.299251468
ENSG00000232519	AL353807.2	0.658145889
ENSG00000125459	MSTO1	-1.033016015
ENSG00000287839	AL353807.5	-4.256737497
ENSG00000163374	YY1AP1	-0.171479321
ENSG00000132676	DAP3	0.508056868
ENSG00000227673	AL162734.1	1.584145308
ENSG00000116580	GON4L	-0.520129486
ENSG00000132718	SYT11	-2.434420229
ENSG00000143622	RIT1	-1.580366197
ENSG00000132680	KHDC4	-0.081939566
ENSG00000173080	RXFP4	0.658145889
ENSG00000116584	ARHGEF2	-1.259968164
ENSG00000273002	AL355388.2	-0.48624402
ENSG00000224276	AL355388.1	-1.926816611
ENSG00000285677	AL355388.3	-1.75689161
ENSG00000163479	SSR2	-2.328705407
ENSG00000160803	UBQLN4	-0.488340199
ENSG00000116586	LAMTOR2	-1.358532852
ENSG00000132698	RAB25	-1.341854111
ENSG00000254726	MEX3A	-2.341854111
ENSG00000160789	LMNA	-1.935749736
ENSG00000196189	SEMA4A	-1.827280938
ENSG00000160785	SLC25A44	-0.465236526
ENSG00000160783	PMF1	0.022238924
ENSG00000242252	BGLAP	-1.267853529
ENSG00000160781	PAQR6	0.465500811
ENSG00000198952	SMG5	0.235085969
ENSG00000163472	TMEM79	-0.730419399
ENSG00000198715	GLMP	-2.496182257
ENSG00000163468	CCT3	-0.810935899
ENSG00000163467	TSACC	0.123809462
ENSG00000132677	RHBG	1.980073984
ENSG00000125462	C1orf61	-0.341854111
ENSG00000116604	MEF2D	-0.218897898
ENSG00000260460	AL365181.1	0.658145889
ENSG00000183856	IQGAP3	-0.078819705
ENSG00000163382	NAXE	-0.420631224
ENSG00000160818	GPATCH4	-0.726283624
ENSG00000272971	AL365181.4	-2.663782206
ENSG00000132702	HAPLN2	-3.016453824
ENSG00000272068	AL365181.2	-1.341854111
ENSG00000132692	BCAN	-2.663782206
ENSG00000272405	AL365181.3	-3.149209033
ENSG00000229953	AL590666.2	-2.149209033
ENSG00000132688	NES	-3.212131376
ENSG00000237588	AL590666.3	-1.341854111
ENSG00000285570	AL590666.4	-1.341854111
ENSG00000143320	CRABP2	-2.886174627
ENSG00000223356	AL590666.1	-0.341854111
ENSG00000143319	ISG20L2	-0.719374532
ENSG00000143303	RRNAD1	-0.478542783
ENSG00000143314	MRPL24	-0.073920906
ENSG00000143321	HDGF	-0.961109789
ENSG00000143294	PRCC	-0.562333397
ENSG00000287624	AL590666.5	-0.926816611
ENSG00000027869	SH2D2A	-4.471137128
ENSG00000198400	NTRK1	-4.618694316
ENSG00000027644	INSRR	-3.819901408
ENSG00000187800	PEAR1	-4.496182257
ENSG00000160838	LRRC71	-1.926816611
ENSG00000132694	ARHGEF11	0.52539068
ENSG00000253831	ETV3L	-0.341854111
ENSG00000117036	ETV3	-1.111472922
ENSG00000160856	FCRL3	-3.663782206
ENSG00000227217	AL356276.1	-1.926816611
ENSG00000132704	FCRL2	-1.341854111
ENSG00000163534	FCRL1	1.980073984
ENSG00000073754	CD5L	2.49002313
ENSG00000183853	KIRREL1	-4.795487885
ENSG00000226520	KIRREL1-IT1	-3.149209033
ENSG00000231666	LINC01704	-2.457331328
ENSG00000158473	CD1D	0.609236289
ENSG00000176320	AL138899.1	-3.042293829
ENSG00000158477	CD1A	-1.341854111
ENSG00000158481	CD1C	-4.042293829
ENSG00000158488	CD1E	-2.341854111
ENSG00000173285	OR10K1	-1.341854111
ENSG00000197532	OR6Y1	-3.004819123
ENSG00000186440	OR6P1	-1.341854111
ENSG00000198967	OR10Z1	-1.341854111
ENSG00000163554	SPTA1	-5.042293829
ENSG00000197403	OR6N1	-1.341854111
ENSG00000163563	MNDA	-5.801285729
ENSG00000163564	PYHIN1	-2.779259423
ENSG00000163565	IFI16	-4.968192539
ENSG00000163568	AIM2	-3.639534659
ENSG00000162706	CADM3	-4.096741613
ENSG00000225670	CADM3-AS1	-5.511779112
ENSG00000213088	ACKR1	-4.663782206
ENSG00000179639	FCER1A	-4.538251324
ENSG00000228560	AL513323.1	2.465500811
ENSG00000158716	DUSP23	-2.497132336
ENSG00000181036	FCRL6	-3.341854111
ENSG00000158714	SLAMF8	-2.107388857
ENSG00000256029	AL590560.2	1.056695266
ENSG00000243284	VSIG8	1.050463312
ENSG00000272668	AL590560.3	-0.913010812
ENSG00000213085	CFAP45	-4.62725633
ENSG00000287040	AL590560.5	0.658145889
ENSG00000158710	TAGLN2	-4.490531378
ENSG00000224259	LINC01133	-5.483450389
ENSG00000177807	KCNJ10	-2.511779112
ENSG00000143315	PIGM	-1.184312834
ENSG00000225279	AL121987.1	-4.149209033
ENSG00000162729	IGSF8	-2.248744706
ENSG00000018625	ATP1A2	-0.209136162
ENSG00000132681	ATP1A4	-0.926816611
ENSG00000143318	CASQ1	2.931164384
ENSG00000227741	AL121987.2	-1.926816611
ENSG00000162734	PEA15	-1.469074661
ENSG00000132716	DCAF8	0.281531301
ENSG00000228606	AL139011.1	1.773623107
ENSG00000162735	PEX19	-0.534499189
ENSG00000122218	COPA	-1.0192669
ENSG00000162736	NCSTN	-0.675097519
ENSG00000171786	NHLH1	-1.341854111
ENSG00000162738	VANGL2	-0.85335445
ENSG00000162739	SLAMF6	-4.926816611
ENSG00000234425	AL138930.1	-1.341854111
ENSG00000066294	CD84	-4.608640651
ENSG00000117090	SLAMF1	-3.663782206
ENSG00000228863	AL121985.1	0.926634725
ENSG00000117091	CD48	-3.280453566
ENSG00000026751	SLAMF7	-4.042293829
ENSG00000122224	LY9	-3.149209033
ENSG00000122223	CD244	-3.589781624
ENSG00000179914	ITLN1	-6.056099628
ENSG00000232188	AL354714.3	1.658145889
ENSG00000198358	AL354714.1	2.194198789
ENSG00000158764	ITLN2	0.658145889
ENSG00000158769	F11R	-4.053349017
ENSG00000215845	TSTD1	-1.890747357
ENSG00000158773	USF1	-0.887288247
ENSG00000186517	ARHGAP30	-4.272591448
ENSG00000162755	KLHDC9	1.481268127
ENSG00000143256	PFDN2	-1.004335403
ENSG00000158793	NIT1	-0.808980121
ENSG00000158796	DEDD	-1.066674275
ENSG00000143222	UFC1	-1.709131193
ENSG00000224985	AL590714.1	0.395111483
ENSG00000143258	USP21	-0.363227762
ENSG00000143224	PPOX	-0.341854111
ENSG00000158850	B4GALT3	-1.12612542
ENSG00000158859	ADAMTS4	-5.346355503
ENSG00000158864	NDUFS2	0.271213728
ENSG00000158869	FCER1G	-3.774813518
ENSG00000158882	TOMM40L	-0.149209033
ENSG00000143257	NR1I3	1.011782844
ENSG00000248485	PCP4L1	-3.341854111
ENSG00000158887	MPZ	-4.443392137
ENSG00000143252	SDHC	0.307803715
ENSG00000283696	AL592295.4	-0.625026162
ENSG00000288093	AL592295.5	-0.258438103
ENSG00000283360	AL592295.3	-1.407943301
ENSG00000283317	AL831711.1	-1.926816611
ENSG00000143226	FCGR2A	-5.851911802
ENSG00000173110	HSPA6	-4.956563955
ENSG00000203747	FCGR3A	-5.042293829
ENSG00000072694	FCGR2B	-5.429316952
ENSG00000132185	FCRLA	-2.926816611
ENSG00000162746	FCRLB	-3.663782206
ENSG00000081721	DUSP12	-0.634034862
ENSG00000226889	AL359541.1	0.565036485
ENSG00000118217	ATF6	-0.838447107
ENSG00000162745	OLFML2B	-4.011705509
ENSG00000198929	NOS1AP	1.722866467
ENSG00000285636	AL450163.1	1.795649413
ENSG00000239887	C1orf226	1.658145889
ENSG00000198574	SH2D1B	-1.564246532
ENSG00000152332	UHMK1	-0.786638953
ENSG00000259788	AL596325.1	0.24310839
ENSG00000117143	UAP1	-2.468424623
ENSG00000272574	AL596325.2	-2.341854111
ENSG00000162733	DDR2	-1.940168126
ENSG00000132196	HSD17B7	-1.573584397
ENSG00000185860	CCDC190	-1.408968307
ENSG00000117152	RGS4	-4.75689161
ENSG00000143248	RGS5	-4.143918616
ENSG00000232892	AL499616.1	-2.914743779
ENSG00000232995	AL592435.1	-0.398437639
ENSG00000237756	AL592435.2	0.658145889
ENSG00000143228	NUF2	0.13077969
ENSG00000185630	PBX1	-0.353653997
ENSG00000269887	AL391001.1	-0.417802964
ENSG00000233693	AL357568.1	-0.119461689
ENSG00000271917	AL357568.2	-1.078819705
ENSG00000162761	LMX1A	-4.019926016
ENSG00000143171	RXRG	-3.220415983
ENSG00000237463	LRRC52-AS1	2.318659423
ENSG00000162763	LRRC52	1.828070891
ENSG00000236206	AL356441.1	-0.75689161
ENSG00000143198	MGST3	0.362013795
ENSG00000143149	ALDH9A1	-1.260934115
ENSG00000273365	AL451074.5	-1.926816611
ENSG00000143183	TMCO1	-0.963432205
ENSG00000224358	TMCO1-AS1	0.388056726
ENSG00000143179	UCK2	-0.453579193
ENSG00000236364	AL358115.1	-0.251656302
ENSG00000188859	FAM78B	0.716758049
ENSG00000203307	AL626787.1	0.980073984
ENSG00000230898	AL596087.3	-0.341854111
ENSG00000229588	AL596087.2	1.098718481
ENSG00000225325	AL583804.1	-1.341854111
ENSG00000234142	LINC01675	-3.663782206
ENSG00000143157	POGK	-0.341854111
ENSG00000152382	TADA1	0.509823142
ENSG00000143195	ILDR2	2.46227691
ENSG00000143194	MAEL	2.72423508
ENSG00000143167	GPA33	3.427532961
ENSG00000198842	DUSP27	2.560556062
ENSG00000272205	AL451050.2	0.828070891
ENSG00000143190	POU2F1	-0.69258479
ENSG00000272033	AL136984.1	-1.078819705
ENSG00000198821	CD247	-2.436181493
ENSG00000287218	AL359962.3	2.117577508
ENSG00000143162	CREG1	-1.390331184
ENSG00000241666	AL031733.2	-2.341854111
ENSG00000198771	RCSD1	-0.74905962
ENSG00000197965	MPZL1	-1.645719013
ENSG00000143199	ADCY10	0.24310839
ENSG00000232194	Z99943.1	-1.341854111
ENSG00000143158	MPC2	0.639191564
ENSG00000143164	DCAF6	0.224858708
ENSG00000143147	GPR161	-4.345189823
ENSG00000143155	TIPRL	-1.10287573
ENSG00000213064	SFT2D2	-2.406624366
ENSG00000143178	TBX19	-3.18620324
ENSG00000228697	AL023755.1	2.658145889
ENSG00000143185	XCL2	-2.341854111
ENSG00000143184	XCL1	-1.019926016
ENSG00000143196	DPT	-4.825498394
ENSG00000235736	AL031275.1	2.658145889
ENSG00000225826	LINC00626	2.24310839
ENSG00000287831	AL135926.2	0.24310839
ENSG00000203601	LINC00970	1.374352923
ENSG00000143153	ATP1B1	2.144717258
ENSG00000143156	NME7	-0.376051181
ENSG00000235575	Z99758.1	-0.341854111
ENSG00000117475	BLZF1	-0.874839321
ENSG00000117477	CCDC181	-0.398437639
ENSG00000117479	SLC19A2	1.279789053
ENSG00000213062	Z99572.1	1.94882305
ENSG00000198734	F5	2.324408492
ENSG00000174175	SELP	-4.082094837
ENSG00000000460	C1orf112	-0.698309889
ENSG00000188404	SELL	-3.801285729
ENSG00000007908	SELE	-5.728435164
[truncated: 27,049 more rows]
