# Supplementary material for: High-Quality Nuclei Isolation from Postmortem Human Heart Muscle Tissues for Single-Cell Studies
Source: bioRxiv. 2023 Feb 5:2023.02.05.526322. Preprint. [Version 1] doi: 10.1101/2023.02.05.526322 (PMC9915735; doi:10.1101/2023.02.05.526322)
Supplement: Supplement 2 [file media-2.csv]

Feature ID	Feature Name	Log2 fold change
ENSG00000238009	AL627309.1	-0.357495081
ENSG00000241860	AL627309.5	0.308298495
ENSG00000241599	AL627309.4	0.905539325
ENSG00000286448	AP006222.2	1.490501826
ENSG00000229905	AL669831.2	1.490501826
ENSG00000237491	LINC01409	0.505298828
ENSG00000177757	FAM87B	0.905539325
ENSG00000228794	LINC01128	-0.991757722
ENSG00000225880	LINC00115	-0.059695257
ENSG00000230368	FAM41C	-0.094460675
ENSG00000272438	AL645608.6	1.490501826
ENSG00000230699	AL645608.2	0.168573731
ENSG00000241180	AL645608.4	3.490501826
ENSG00000223764	LINC02593	0.490501826
ENSG00000187634	SAMD11	1.683146904
ENSG00000188976	NOC2L	0.133491272
ENSG00000187961	KLHL17	0.364970944
ENSG00000187583	PLEKHN1	-0.757425688
ENSG00000187642	PERM1	-2.631267137
ENSG00000272512	AL645608.7	-0.475282459
ENSG00000188290	HES4	-0.247269518
ENSG00000187608	ISG15	-1.502545414
ENSG00000224969	AL645608.1	0.490501826
ENSG00000188157	AGRN	-0.338163602
ENSG00000273443	AL645608.8	0.905539325
ENSG00000237330	RNF223	1.490501826
ENSG00000131591	C1orf159	0.023523398
ENSG00000285812	AL390719.3	-0.153354364
ENSG00000223823	LINC01342	0.168573731
ENSG00000205231	TTLL10-AS1	-0.316853096
ENSG00000162571	TTLL10	-0.924535673
ENSG00000186891	TNFRSF18	1.905539325
ENSG00000186827	TNFRSF4	-2.112382583
ENSG00000078808	SDF4	0.544700134
ENSG00000176022	B3GALT6	0.424412635
ENSG00000184163	C1QTNF12	-0.942457581
ENSG00000260179	AL162741.1	0.905539325
ENSG00000160087	UBE2J2	-0.009344061
ENSG00000230415	LINC01786	1.58361123
ENSG00000162572	SCNN1D	0.064237071
ENSG00000131584	ACAP3	-0.133304811
ENSG00000169972	PUSL1	0.743267896
ENSG00000127054	INTS11	0.189197403
ENSG00000240731	AL139287.1	0.320576824
ENSG00000224051	CPTP	-0.45139522
ENSG00000169962	TAS1R3	-0.679423176
ENSG00000107404	DVL1	-0.094460675
ENSG00000162576	MXRA8	1.791348123
ENSG00000175756	AURKAIP1	0.255161416
ENSG00000221978	CCNL2	0.408001931
ENSG00000224870	MRPL20-AS1	0.539411426
ENSG00000242485	MRPL20	0.365875171
ENSG00000272455	AL391244.2	-0.03306013
ENSG00000235098	ANKRD65	1.049929234
ENSG00000225905	AL391244.1	3.490501826
ENSG00000205116	TMEM88B	1.490501826
ENSG00000225285	LINC01770	0.031070207
ENSG00000179403	VWA1	0.905539325
ENSG00000215915	ATAD3C	-0.357495081
ENSG00000160072	ATAD3B	-0.551505701
ENSG00000197785	ATAD3A	-0.075351852
ENSG00000205090	TMEM240	-0.316853096
ENSG00000160075	SSU72	0.380293771
ENSG00000215014	AL645728.1	1.168573731
ENSG00000228594	FNDC10	0.58361123
ENSG00000272106	AL691432.2	0.600684744
ENSG00000197530	MIB2	-0.656339562
ENSG00000189409	MMP23B	0.497196478
ENSG00000248333	CDK11B	-0.338910017
ENSG00000272004	FO704657.1	1.490501826
ENSG00000189339	SLC35E2B	0.453665058
ENSG00000008128	CDK11A	-0.266227023
ENSG00000215790	SLC35E2A	0.235687927
ENSG00000008130	NADK	0.062895653
ENSG00000078369	GNB1	-0.214823314
ENSG00000231050	AL109917.1	0.168573731
ENSG00000169885	CALML6	-0.316853096
ENSG00000178821	TMEM52	2.490501826
ENSG00000142609	CFAP74	-1.181923516
ENSG00000233542	AL391845.2	0.490501826
ENSG00000187730	GABRD	-0.831426269
ENSG00000226969	AL391845.1	1.490501826
ENSG00000067606	PRKCZ	-1.831426269
ENSG00000271806	AL590822.2	-0.264385676
ENSG00000182873	PRKCZ-AS1	1.111990203
ENSG00000162585	FAAP20	0.535048265
ENSG00000234396	AL590822.1	0.268109404
ENSG00000157933	SKI	0.277053606
ENSG00000287356	AL590822.3	0.683146904
ENSG00000116151	MORN1	0.704332234
ENSG00000272420	AL513477.2	1.352998302
ENSG00000157916	RER1	0.39666544
ENSG00000157911	PEX10	0.268109404
ENSG00000149527	PLCH2	-1.757425688
ENSG00000224387	AL139246.1	1.490501826
ENSG00000157881	PANK4	-0.187570079
ENSG00000197921	HES5	-1.845781562
ENSG00000272449	AL139246.5	-0.316853096
ENSG00000238164	TNFRSF14-AS1	-1.191322214
ENSG00000157873	TNFRSF14	0.008547191
ENSG00000228037	AL139246.3	0.075464327
ENSG00000157870	PRXL2B	-0.968929793
ENSG00000142606	MMEL1	-0.509498174
ENSG00000215912	TTC34	-0.03306013
ENSG00000285945	AC242022.2	1.490501826
ENSG00000283259	AC242022.1	0.490501826
ENSG00000233234	AL592464.2	1.490501826
ENSG00000284745	AL589702.1	0.905539325
ENSG00000177133	PRDM16-DT	-2.408351451
ENSG00000142611	PRDM16	-2.622595361
ENSG00000226286	AL008733.1	1.490501826
ENSG00000272235	AL590438.1	-0.509498174
ENSG00000287828	AL354743.2	-1.41638877
ENSG00000286518	AL354743.1	1.490501826
ENSG00000130762	ARHGEF16	-2.316853096
ENSG00000272088	AL512413.1	1.490501826
ENSG00000162591	MEGF6	-1.107757497
ENSG00000238260	AL513320.1	1.490501826
ENSG00000158109	TPRG1L	0.34493603
ENSG00000116213	WRAP73	0.694860324
ENSG00000078900	TP73	-1.71895154
ENSG00000227589	AL136528.1	-0.509498174
ENSG00000162592	CCDC27	0.375024608
ENSG00000235169	SMIM1	1.403038985
ENSG00000130764	LRRC47	0.368211396
ENSG00000272153	AL365330.1	1.905539325
ENSG00000116198	CEP104	0.274832418
ENSG00000169598	DFFB	0.424412635
ENSG00000198912	C1orf174	0.348482821
ENSG00000236423	LINC01134	-0.831426269
ENSG00000233304	LINC01346	0.490501826
ENSG00000226374	LINC01345	0.905539325
ENSG00000284668	LINC02780	-1.209937892
ENSG00000284703	AL805961.1	0.031070207
ENSG00000235054	LINC01777	0.905539325
ENSG00000232596	LINC01646	-0.094460675
ENSG00000196581	AJAP1	0.434648591
ENSG00000287586	Z98886.1	0.490501826
ENSG00000284739	BX005132.1	3.490501826
ENSG00000284674	LINC02781	0.905539325
ENSG00000284616	AL139823.1	0.905539325
ENSG00000284692	Z98259.3	0.490501826
ENSG00000260972	Z98259.1	1.490501826
ENSG00000236948	AL365255.1	-1.133989039
ENSG00000131697	NPHP4	0.398197722
ENSG00000069424	KCNAB2	-1.268066023
ENSG00000116254	CHD5	-2.209937892
ENSG00000116251	RPL22	0.137185755
ENSG00000226944	AL031847.1	0.168573731
ENSG00000158286	RNF207	-2.103992437
ENSG00000116237	ICMT	0.340476382
ENSG00000225077	LINC00337	0.753536232
ENSG00000158292	GPR153	1.619784843
ENSG00000097021	ACOT7	-0.367479169
ENSG00000271746	AL031848.2	2.490501826
ENSG00000069812	HES2	-1.03306013
ENSG00000187017	ESPN	-0.679423176
ENSG00000231868	AL031848.1	0.905539325
ENSG00000215788	TNFRSF25	-2.0894426
ENSG00000171680	PLEKHG5	-2.322266592
ENSG00000162408	NOL9	-0.003408695
ENSG00000173662	TAS1R1	-1.264385676
ENSG00000204859	ZBTB48	0.665785743
ENSG00000162413	KLHL21	0.087377648
ENSG00000116273	PHF13	1.17904073
ENSG00000041988	THAP3	0.32491576
ENSG00000007923	DNAJC11	-0.695364719
ENSG00000228750	LINC01672	0.905539325
ENSG00000284744	AL591163.1	0.168573731
ENSG00000237436	CAMTA1-DT	0.490501826
ENSG00000171735	CAMTA1	0.041321769
ENSG00000237365	AL512330.1	0.905539325
ENSG00000237728	Z97987.1	0.905539325
ENSG00000270171	AL359881.3	2.490501826
ENSG00000270035	AL359881.2	1.490501826
ENSG00000269978	AL359881.1	0.905539325
ENSG00000049245	VAMP3	0.239958364
ENSG00000269925	Z98884.2	1.753536232
ENSG00000049246	PER3	0.866525296
ENSG00000236266	Z98884.1	0.833389539
ENSG00000049247	UTS2	0.490501826
ENSG00000049249	TNFRSF9	-0.246463768
ENSG00000116288	PARK7	0.252637996
ENSG00000284747	AL034417.4	1.22746742
ENSG00000284716	AL034417.3	0.53114381
ENSG00000116285	ERRFI1	1.14684896
ENSG00000238290	AL034417.2	0.157926487
ENSG00000227634	LINC01714	-0.968929793
ENSG00000162426	SLC45A1	-0.214370139
ENSG00000142599	RERE	0.018110086
ENSG00000232912	RERE-AS1	-0.011998515
ENSG00000228423	AL357552.2	-0.679423176
ENSG00000074800	ENO1	0.237105113
ENSG00000230679	ENO1-AS1	0.490501826
ENSG00000131686	CA6	-0.172463187
ENSG00000197241	SLC2A7	-0.383967292
ENSG00000142583	SLC2A5	-1.172463187
ENSG00000180758	GPR157	0.301840262
ENSG00000228526	MIR34AHG	0.854063108
ENSG00000234546	LNCTAM34A	1.490501826
ENSG00000049239	H6PD	0.132260032
ENSG00000171621	SPSB1	0.842096935
ENSG00000284652	BX323043.1	3.075464327
ENSG00000284693	LINC02606	0.168573731
ENSG00000235263	AL928921.1	0.905539325
ENSG00000171612	SLC25A33	0.165270478
ENSG00000188807	TMEM201	-0.345197722
ENSG00000171608	PIK3CD	-0.176561755
ENSG00000231789	PIK3CD-AS2	0.827536813
ENSG00000171603	CLSTN1	0.449177365
ENSG00000178585	CTNNBIP1	-1.83642695
ENSG00000223989	AL357140.1	1.490501826
ENSG00000285701	AL357140.4	-2.71895154
ENSG00000162441	LZIC	-0.018511822
ENSG00000228150	AL357140.2	0.905539325
ENSG00000173614	NMNAT1	-1.643566254
ENSG00000162444	RBP7	-2.132488576
ENSG00000130939	UBE4B	-0.034605076
ENSG00000054523	KIF1B	-0.265645799
ENSG00000284735	AL139424.3	0.098184403
ENSG00000284642	AL139424.2	-1.264385676
ENSG00000142657	PGD	0.758051713
ENSG00000175279	CENPS	-0.172463187
ENSG00000241563	CORT	1.490501826
ENSG00000160049	DFFA	0.194516998
ENSG00000203469	AL354956.1	1.490501826
ENSG00000142655	PEX14	-0.105584053
ENSG00000287727	AL139423.2	0.905539325
ENSG00000130940	CASZ1	-2.623142067
ENSG00000272078	AL139423.1	-1.316853096
ENSG00000175262	C1orf127	-2.209937892
ENSG00000120948	TARDBP	0.330265881
ENSG00000009724	MASP2	0.420112498
ENSG00000271895	AL109811.2	1.066694117
ENSG00000116649	SRM	0.577332784
ENSG00000171824	EXOSC10	0.059522783
ENSG00000226849	AL109811.1	0.415213699
ENSG00000230337	EXOSC10-AS1	0.168573731
ENSG00000198793	MTOR	-0.112327096
ENSG00000225602	MTOR-AS1	0.490501826
ENSG00000171819	ANGPTL7	1.156082787
ENSG00000120942	UBIAD1	-0.178776961
ENSG00000284646	AL031291.1	1.905539325
ENSG00000204624	DISP3	-0.03306013
ENSG00000285833	AL590989.1	1.490501826
ENSG00000235643	LINC01647	0.168573731
ENSG00000284708	AL031731.1	-1.553892294
ENSG00000116661	FBXO2	1.036783858
ENSG00000132879	FBXO44	0.938706189
ENSG00000116663	FBXO6	0.551902371
ENSG00000116670	MAD2L2	-0.176254766
ENSG00000162490	DRAXIN	-0.509498174
ENSG00000177674	AGTRAP	0.698306711
ENSG00000215910	C1orf167	-0.41638877
ENSG00000177553	AL953897.1	1.490501826
ENSG00000177000	MTHFR	-0.668514276
ENSG00000011021	CLCN6	0.293200385
ENSG00000175206	NPPA	0.439875753
ENSG00000120937	NPPB	-0.316853096
ENSG00000285646	AL021155.5	-0.054932311
ENSG00000116685	KIAA2013	0.666419817
ENSG00000083444	PLOD1	1.217222894
ENSG00000287384	AL096840.2	-0.316853096
ENSG00000116688	MFN2	-1.213967769
ENSG00000116691	MIIP	-0.200660079
ENSG00000120949	TNFRSF8	-1.935762929
ENSG00000285604	AL357835.1	0.490501826
ENSG00000028137	TNFRSF1B	-1.580897439
ENSG00000048707	VPS13D	-0.472345176
ENSG00000229484	LINC02766	1.490501826
ENSG00000162496	DHRS3	-0.785622579
ENSG00000272482	AC254633.1	-0.679423176
ENSG00000204518	AADACL4	-0.509498174
ENSG00000188984	AADACL3	0.168573731
ENSG00000157330	C1orf158	-0.679423176
ENSG00000239810	PRAMEF11	4.490501826
ENSG00000179172	HNRNPCL1	3.490501826
ENSG00000120952	PRAMEF2	1.490501826
ENSG00000243073	PRAMEF4	0.905539325
ENSG00000187545	PRAMEF10	1.490501826
ENSG00000232423	PRAMEF6	-0.094460675
ENSG00000274764	PRAMEF27	1.490501826
ENSG00000279804	PRAMEF18	0.490501826
ENSG00000270601	PRAMEF5	1.490501826
ENSG00000182330	PRAMEF8	1.490501826
ENSG00000237700	PRAMEF33	0.905539325
ENSG00000204481	PRAMEF14	1.490501826
ENSG00000204479	PRAMEF17	1.490501826
ENSG00000204478	PRAMEF20	0.490501826
ENSG00000162494	LRRC38	-0.367479169
ENSG00000259961	AL354712.1	1.490501826
ENSG00000162493	PDPN	-0.103338826
ENSG00000237445	AL359771.1	2.490501826
ENSG00000116731	PRDM2	0.333400865
ENSG00000189337	KAZN	1.268599909
ENSG00000231606	AL357873.1	2.165976619
ENSG00000234593	KAZN-AS1	1.768035801
ENSG00000287756	AL031293.1	-0.094460675
ENSG00000175147	TMEM51-AS1	-2.699322733
ENSG00000171729	TMEM51	-1.269644138
ENSG00000204464	C1orf195	-1.264385676
ENSG00000142621	FHAD1	-0.731890596
ENSG00000233485	AL031283.2	-0.094460675
ENSG00000228140	AL031283.1	-0.094460675
ENSG00000142634	EFHD2	-1.094460675
ENSG00000162438	CTRC	1.168573731
ENSG00000142615	CELA2A	0.121268016
ENSG00000215704	CELA2B	-0.094460675
ENSG00000132906	CASP9	0.029690298
ENSG00000116138	DNAJC16	0.548186135
ENSG00000116771	AGMAT	0.22746742
ENSG00000237301	AL121992.1	-0.831426269
ENSG00000197312	DDI2	0.412499314
ENSG00000116786	PLEKHM2	-0.171463744
ENSG00000237938	AL450998.3	1.136864871
ENSG00000162461	SLC25A34	-0.486778098
ENSG00000224459	SLC25A34-AS1	0.168573731
ENSG00000162460	TMEM82	-0.094460675
ENSG00000162458	FBLIM1	-1.655854704
ENSG00000233954	UQCRHL	0.268109404
ENSG00000179743	AL450998.2	0.58361123
ENSG00000065526	SPEN	0.454309174
ENSG00000116809	ZBTB17	-0.119551656
ENSG00000183888	SRARP	-0.41638877
ENSG00000173641	HSPB7	-1.646201756
ENSG00000186510	CLCNKA	-1.094460675
ENSG00000184908	CLCNKB	-1.316853096
ENSG00000185519	FAM131C	-0.094460675
ENSG00000142627	EPHA2	-1.058268023
ENSG00000227959	AL451042.2	-0.679423176
ENSG00000224621	AL451042.1	-1.153354364
ENSG00000142632	ARHGEF19	0.331303231
ENSG00000288398	AL109627.1	0.352998302
ENSG00000132881	CPLANE2	1.22746742
ENSG00000037637	FBXO42	-0.104777966
ENSG00000055070	SZRD1	0.23979417
ENSG00000187144	SPATA21	-0.472972298
ENSG00000157191	NECAP2	0.011604385
ENSG00000226029	LINC01772	-0.367479169
ENSG00000261135	AL137802.2	0.905539325
ENSG00000224174	AL137802.1	2.490501826
ENSG00000233421	LINC01783	1.075464327
ENSG00000219481	NBPF1	0.870982103
ENSG00000271732	AL137798.1	2.490501826
ENSG00000282143	AL137798.2	0.905539325
ENSG00000058453	CROCC	0.203182768
ENSG00000223643	BX284668.1	0.905539325
ENSG00000228549	BX284668.2	0.490501826
ENSG00000238142	BX284668.5	0.064237071
ENSG00000272426	BX284668.6	0.616032708
ENSG00000117122	MFAP2	1.609800754
ENSG00000226526	AL049569.1	0.975928653
ENSG00000159363	ATP13A2	0.016570638
ENSG00000117118	SDHB	-0.500498176
ENSG00000117115	PADI2	-3.884537606
ENSG00000204362	LINC02783	0.905539325
ENSG00000142623	PADI1	0.031070207
ENSG00000142619	PADI3	0.075464327
ENSG00000159339	PADI4	-0.172463187
ENSG00000276747	PADI6	0.320576824
ENSG00000179051	RCC2	-0.215050816
ENSG00000074964	ARHGEF10L	-0.29147738
ENSG00000236648	LINC02810	-0.624975392
ENSG00000117148	ACTL8	-0.968929793
ENSG00000284653	AL357509.1	-2.094460675
ENSG00000261781	LINC01654	0.490501826
ENSG00000117154	IGSF21	-1.672728523
ENSG00000225387	AL591896.1	1.490501826
ENSG00000179023	KLHDC7A	1.490501826
ENSG00000009709	PAX7	-1.705895387
ENSG00000179002	TAS1R2	0.168573731
ENSG00000159423	ALDH4A1	-1.558741693
ENSG00000169991	IFFO2	-0.39187249
ENSG00000272084	AL137127.1	1.490501826
ENSG00000127481	UBR4	0.008797191
ENSG00000230424	EMC1-AS1	0.605272013
ENSG00000127463	EMC1	0.530394553
ENSG00000053372	MRTO4	0.277508103
ENSG00000162482	AKR7A3	0.075464327
ENSG00000053371	AKR7A2	0.463021089
ENSG00000040487	SLC66A1	0.235687927
ENSG00000077549	CAPZB	-0.041599989
ENSG00000173436	MICOS10	-0.096214712
ENSG00000235185	AL031727.2	-0.679423176
ENSG00000158747	NBL1	0.476334494
ENSG00000158748	HTR6	1.490501826
ENSG00000162542	TMCO4	0.310381057
ENSG00000169914	OTUD3	0.744434025
ENSG00000188784	PLA2G2E	1.490501826
ENSG00000188257	PLA2G2A	0.787483564
ENSG00000127472	PLA2G5	0.713018683
ENSG00000117215	PLA2G2D	0.490501826
ENSG00000158786	PLA2G2F	0.168573731
ENSG00000227066	Z98257.1	0.168573731
ENSG00000187980	PLA2G2C	0.905539325
ENSG00000225986	UBXN10-AS1	0.905539325
ENSG00000162543	UBXN10	-0.831426269
ENSG00000284710	Z98257.2	1.490501826
ENSG00000158816	VWA5B1	-0.383967292
ENSG00000226664	AL020998.1	-0.316853096
ENSG00000236963	LINC01141	-2.638781191
ENSG00000162545	CAMK2N1	1.123573746
ENSG00000090432	MUL1	0.21854219
ENSG00000183114	FAM43B	0.995737134
ENSG00000158825	CDA	-0.939486015
ENSG00000158828	PINK1	0.174682541
ENSG00000117242	PINK1-AS	-0.46885619
ENSG00000244038	DDOST	0.426098793
ENSG00000117245	KIF17	-2.821084325
ENSG00000189410	SH2D5	-0.094460675
ENSG00000233069	AL663074.1	0.905539325
ENSG00000127483	HP1BP3	0.606448428
ENSG00000075151	EIF4G3	0.204490065
ENSG00000287192	AL031005.2	0.490501826
ENSG00000117298	ECE1	0.640567115
ENSG00000231105	AL031728.1	0.905539325
ENSG00000236009	AL592309.2	1.490501826
ENSG00000142794	NBPF3	0.363389908
ENSG00000162551	ALPL	-3.36392135
ENSG00000233431	LINC02596	-0.316853096
ENSG00000076864	RAP1GAP	-1.479124525
ENSG00000090686	USP48	0.283068521
ENSG00000187942	LDLRAD2	0.782682577
ENSG00000142798	HSPG2	0.923470989
ENSG00000219073	CELA3B	-0.316853096
ENSG00000142789	CELA3A	0.168573731
ENSG00000228397	LINC01635	-0.094460675
ENSG00000218510	LINC00339	0.168573731
ENSG00000070831	CDC42	0.161711004
ENSG00000285752	CDC42-AS1	0.061658527
ENSG00000230068	CDC42-IT1	0.657611812
ENSG00000162552	WNT4	-1.679423176
ENSG00000285873	AL445253.1	-0.509498174
ENSG00000184677	ZBTB40	0.400950241
ENSG00000070886	EPHA8	-0.41638877
ENSG00000173372	C1QA	-2.03306013
ENSG00000159189	C1QC	-1.705895387
ENSG00000173369	C1QB	-1.52072543
ENSG00000133216	EPHB2	0.72800114
ENSG00000215906	LACTBL1	0.905539325
ENSG00000227868	TEX46	0.753536232
ENSG00000004487	KDM1A	0.418766072
ENSG00000240553	AL031428.1	0.1757158
ENSG00000169641	LUZP1	-0.402533865
ENSG00000261326	LINC01355	1.302874823
ENSG00000284726	AL109936.6	-0.00135127
ENSG00000125944	HNRNPR	0.796401101
ENSG00000125945	ZNF436	0.817312142
ENSG00000249087	ZNF436-AS1	1.780008443
ENSG00000271420	AL109936.2	1.168573731
ENSG00000204219	TCEA3	0.252434336
ENSG00000088280	ASAP3	0.611536576
ENSG00000007968	E2F2	-0.41638877
ENSG00000235052	AL021154.1	0.490501826
ENSG00000117318	ID3	-0.608383839
ENSG00000285802	AL450043.1	-1.153354364
ENSG00000197880	MDS2	-0.448097629
ENSG00000142676	RPL11	0.094233288
ENSG00000236810	ELOA-AS1	-0.282410465
ENSG00000011007	ELOA	0.125429239
ENSG00000057757	PITHD1	0.576504344
ENSG00000011009	LYPLA2	-0.703876219
ENSG00000117308	GALE	-0.851890372
ENSG00000117305	HMGCL	0.317241112
ENSG00000179163	FUCA1	0.356200734
ENSG00000188822	CNR2	-2.367479169
ENSG00000232557	AL590609.3	1.168573731
ENSG00000189266	PNRC2	0.94618131
ENSG00000188529	SRSF10	0.823867388
ENSG00000225315	AL591178.1	-0.14176639
ENSG00000142661	MYOM3	-2.492427676
ENSG00000142677	IL22RA1	-0.509498174
ENSG00000185436	IFNLR1	-2.482190828
ENSG00000230023	LINC02800	0.490501826
ENSG00000232298	AL138902.1	2.075464327
ENSG00000158055	GRHL3	0.168573731
ENSG00000001460	STPG1	0.50299277
ENSG00000001461	NIPAL3	-0.337474707
ENSG00000286061	RCAN3AS	-1.383967292
ENSG00000117602	RCAN3	0.111990203
ENSG00000264443	NCMAP-DT	-0.094460675
ENSG00000184454	NCMAP	-1.509498174
ENSG00000133226	SRRM1	-0.177905072
ENSG00000284699	AL445648.1	0.168573731
ENSG00000169504	CLIC4	0.28195171
ENSG00000020633	RUNX3	-2.400269104
ENSG00000229162	AL445471.1	1.490501826
ENSG00000285823	LINC02793	0.490501826
ENSG00000233755	AL050344.1	-0.463694485
ENSG00000231953	AL031432.1	0.683146904
ENSG00000117614	SYF2	0.347049036
ENSG00000284602	AL031432.4	0.454877916
ENSG00000284657	AL031432.5	-0.831426269
ENSG00000117616	RSRP1	0.648246918
ENSG00000272432	AL031432.3	0.490501826
ENSG00000187010	RHD	-0.008730801
ENSG00000183726	TMEM50A	0.501055604
ENSG00000188672	RHCE	-1.342388188
ENSG00000204178	MACO1	-0.071408677
ENSG00000157978	LDLRAP1	0.016856348
ENSG00000225643	AL606491.1	0.234162073
ENSG00000117643	MAN1C1	-0.327014846
ENSG00000233478	AL031280.1	-0.509498174
ENSG00000162430	SELENON	-0.252120395
ENSG00000228172	AL020996.1	0.168573731
ENSG00000117640	MTFR1L	-0.168754457
ENSG00000127423	AUNIP	-0.448097629
ENSG00000236528	AL033528.2	0.490501826
ENSG00000182749	PAQR7	0.853071905
ENSG00000117632	STMN1	-1.378492162
ENSG00000158006	PAFAH2	-0.383967292
ENSG00000158008	EXTL1	-1.679423176
ENSG00000158014	SLC30A2	-0.757425688
ENSG00000284309	AL391650.2	0.168573731
ENSG00000158022	TRIM63	-2.273742175
ENSG00000175087	PDIK1L	-0.005193337
ENSG00000197245	FAM110D	-3.652456128
ENSG00000282872	C1orf232	0.683146904
ENSG00000236782	AL391650.1	1.490501826
ENSG00000142684	ZNF593	0.944533457
ENSG00000142675	CNKSR1	0.284050948
ENSG00000188782	CATSPER4	0.168573731
ENSG00000130695	CEP85	-1.552481345
ENSG00000142669	SH3BGRL3	0.842160391
ENSG00000158062	UBXN11	0.168573731
ENSG00000169442	CD52	-0.968929793
ENSG00000176092	CRYBG2	0.168573731
ENSG00000176083	ZNF683	0.168573731
ENSG00000131914	LIN28A	0.774294792
ENSG00000117682	DHDDS	0.189635346
ENSG00000225891	AL513365.2	1.40958183
ENSG00000198830	HMGN2	0.876020238
ENSG00000117676	RPS6KA1	-2.66600266
ENSG00000260063	AL512408.1	0.168573731
ENSG00000117713	ARID1A	0.063461035
ENSG00000060642	PIGV	1.186721078
ENSG00000204160	ZDHHC18	0.002987665
ENSG00000175793	SFN	-0.094460675
ENSG00000142751	GPN2	0.35805153
ENSG00000198746	GPATCH3	0.229974276
ENSG00000090273	NUDC	0.412880929
ENSG00000131910	NR0B2	-0.509498174
ENSG00000175707	KDF1	1.490501826
ENSG00000253368	TRNP1	-1.303914041
ENSG00000158246	TENT5B	-2.766886017
ENSG00000090020	SLC9A1	0.032972244
ENSG00000224311	AL590640.1	-0.316853096
ENSG00000142784	WDTC1	0.288168589
ENSG00000186501	TMEM222	0.392891029
ENSG00000142765	SYTL1	-0.731890596
ENSG00000142733	MAP3K6	-0.379227149
ENSG00000142748	FCN3	-1.940547991
ENSG00000174950	CD164L2	1.490501826
ENSG00000181773	GPR3	-0.094460675
ENSG00000158195	WASF2	0.286045238
ENSG00000241169	FO393419.2	1.049929234
ENSG00000237429	BX293535.1	0.905539325
ENSG00000126705	AHDC1	0.502694698
ENSG00000000938	FGR	-0.891967811
ENSG00000126709	IFI6	-0.467119572
ENSG00000225886	AL445490.1	-1.867050179
ENSG00000287244	AL020997.5	0.490501826
ENSG00000009780	FAM76A	0.478202561
ENSG00000117758	STX12	0.332019179
ENSG00000269971	AL020997.2	-0.463694485
ENSG00000270031	AL020997.3	0.58361123
ENSG00000286433	AL020997.4	0.905539325
ENSG00000117751	PPP1R8	0.129435337
ENSG00000130775	THEMIS2	-1.167709657
ENSG00000117748	RPA2	0.548974229
ENSG00000130768	SMPDL3B	-0.596961015
ENSG00000227050	AL512288.1	1.005074999
ENSG00000158156	XKR8	0.815902113
ENSG00000158161	EYA3	0.032031363
ENSG00000169403	PTAFR	-0.981985946
ENSG00000126698	DNAJC8	0.456804897
ENSG00000130770	ATP5IF1	-0.331272156
ENSG00000270605	AL353622.1	-1.290857888
ENSG00000271398	AL353622.2	1.490501826
ENSG00000130766	SESN2	0.611478024
ENSG00000130772	MED18	-0.350800428
ENSG00000204138	PHACTR4	-0.49740848
ENSG00000180198	RCC1	0.568504338
ENSG00000242125	SNHG3	0.733072129
ENSG00000180098	TRNAU1AP	0.446302022
ENSG00000197989	SNHG12	0.051928812
ENSG00000120656	TAF12	-0.355506528
ENSG00000188060	RAB42	0.375024608
ENSG00000229388	LINC01715	-0.679423176
ENSG00000270103	AL360012.1	0.929190593
ENSG00000162419	GMEB1	-0.314197014
ENSG00000198492	YTHDF2	0.145590413
ENSG00000116329	OPRD1	-2.03306013
ENSG00000233427	AL009181.1	0.490501826
ENSG00000159023	EPB41	-2.384435624
ENSG00000253304	TMEM200B	1.371202897
ENSG00000225750	AL357500.1	0.168573731
ENSG00000116350	SRSF4	0.084418633
ENSG00000116353	MECR	0.286524976
ENSG00000060656	PTPRU	0.767342031
ENSG00000230523	LINC01756	-0.679423176
ENSG00000284676	AL645944.2	0.168573731
ENSG00000233399	LINC01648	1.905539325
ENSG00000233372	AL137076.1	1.490501826
ENSG00000231949	AL161638.1	1.490501826
ENSG00000162510	MATN1	-1.757425688
ENSG00000186056	MATN1-AS1	0.949933444
ENSG00000287510	AL137857.1	1.490501826
ENSG00000162511	LAPTM5	-2.069193916
ENSG00000229607	AL137027.1	0.168573731
ENSG00000223382	LINC01778	0.490501826
ENSG00000235143	AL445235.1	0.490501826
ENSG00000162512	SDC3	0.269329443
ENSG00000134644	PUM1	0.171146006
ENSG00000084628	NKAIN1	-0.050066556
ENSG00000060688	SNRNP40	0.370045501
ENSG00000121766	ZCCHC17	0.21939799
ENSG00000229044	AL451070.1	-1.226910971
ENSG00000121769	FABP3	-1.516608563
ENSG00000168528	SERINC2	-1.264385676
ENSG00000284543	LINC01226	-0.350800428
ENSG00000229167	AC114488.1	-1.679423176
ENSG00000142910	TINAGL1	-2.810935743
ENSG00000121764	HCRTR1	-1.878731984
ENSG00000162517	PEF1	-0.224571162
ENSG00000235790	AC114488.2	-1.316853096
ENSG00000264078	AC114488.3	0.490501826
ENSG00000084636	COL16A1	1.111990203
ENSG00000121753	ADGRB2	0.121268016
ENSG00000134668	SPOCD1	-0.094460675
ENSG00000203620	AL354919.1	1.905539325
ENSG00000269967	AL136115.2	0.127931746
ENSG00000184007	PTP4A2	0.791245712
ENSG00000228634	AL136115.1	1.862470603
ENSG00000284702	AL136115.3	-0.094460675
ENSG00000121774	KHDRBS1	0.430879161
ENSG00000203325	AL445248.1	0.515592807
ENSG00000121775	TMEM39B	0.14687866
ENSG00000025800	KPNA6	0.212696284
ENSG00000250135	AL049795.2	1.683146904
ENSG00000084652	TXLNA	0.714223308
ENSG00000160050	CCDC28B	0.355852299
ENSG00000224066	AL049795.1	0.905539325
ENSG00000160051	IQCC	0.846645636
ENSG00000222046	DCDC2B	-0.094460675
ENSG00000160055	TMEM234	0.08169628
ENSG00000084623	EIF3I	0.611724866
ENSG00000183615	FAM167B	-1.342388188
ENSG00000182866	LCK	-0.374568594
ENSG00000116478	HDAC1	-1.584786301
ENSG00000175130	MARCKSL1	-0.224340957
ENSG00000233775	AL109945.1	0.905539325
ENSG00000162526	TSSK3	-0.955754404
ENSG00000225828	FAM229A	0.512528132
ENSG00000160058	BSDC1	-0.032558236
ENSG00000273274	ZBTB8B	-1.27199886
ENSG00000160062	ZBTB8A	0.19737776
ENSG00000176261	ZBTB8OS	0.265382192
ENSG00000162521	RBBP4	0.322528259
ENSG00000162520	SYNC	0.602976555
ENSG00000224409	AC114489.1	0.490501826
ENSG00000162522	KIAA1522	-0.297400734
ENSG00000134684	YARS	0.313819458
ENSG00000116497	S100PBP	0.343071462
ENSG00000160097	FNDC5	1.411550484
ENSG00000121905	HPCA	0.905539325
ENSG00000121900	TMEM54	0.328230397
ENSG00000287691	AL031602.2	-0.535033266
ENSG00000116514	RNF19B	0.037709405
ENSG00000236065	AL020995.1	0.075464327
ENSG00000004455	AK2	-0.05381869
ENSG00000142920	AZIN2	1.425823768
ENSG00000116525	TRIM62	0.035400461
ENSG00000284721	AL662907.3	0.075464327
ENSG00000160094	ZNF362	-0.214695901
ENSG00000270115	AL513327.3	-0.831426269
ENSG00000184389	A3GALT2	0.431608137
ENSG00000225313	AL513327.1	0.101804719
ENSG00000134686	PHC2	-0.593402099
ENSG00000233246	AL513327.2	-0.03306013
ENSG00000121903	ZSCAN20	0.251714966
ENSG00000121904	CSMD2	-0.419488008
ENSG00000176256	HMGB4	0.905539325
ENSG00000231163	CSMD2-AS1	0.905539325
ENSG00000142698	C1orf94	-1.509498174
ENSG00000287703	AC099565.1	-2.509498174
ENSG00000163866	SMIM12	-0.646364887
ENSG00000188910	GJB3	0.905539325
ENSG00000187513	GJA4	-1.869118559
ENSG00000116544	DLGAP3	-1.509498174
ENSG00000243749	TMEM35B	1.100555308
ENSG00000163867	ZMYM6	0.652589437
ENSG00000197056	ZMYM1	0.291193018
ENSG00000284640	AL590434.1	2.200995209
ENSG00000116560	SFPQ	0.608852702
ENSG00000146463	ZMYM4	0.377343309
ENSG00000227409	ZMYM4-AS1	0.86806462
ENSG00000142687	KIAA0319L	-0.237282292
ENSG00000020129	NCDN	0.845596785
ENSG00000239636	AC004865.2	0.168573731
ENSG00000116819	TFAP2E	0.340754706
ENSG00000126067	PSMB2	0.20412131
ENSG00000142686	C1orf216	1.360105189
ENSG00000092853	CLSPN	-0.697125177
ENSG00000232335	AL354864.1	0.905539325
ENSG00000134698	AGO4	0.131536352
ENSG00000092847	AGO1	0.295590141
ENSG00000286899	AL139286.3	1.490501826
ENSG00000126070	AGO3	0.562922261
ENSG00000271554	AL138787.2	0.739180939
ENSG00000092850	TEKT2	1.490501826
ENSG00000116863	ADPRHL2	0.524290139
ENSG00000171812	COL8A2	1.476146533
ENSG00000054116	TRAPPC3	0.340340079
ENSG00000116871	MAP7D1	0.000565933
ENSG00000054118	THRAP3	-0.056759966
ENSG00000214193	SH3D21	0.312584034
ENSG00000142694	EVA1B	0.859245673
ENSG00000286379	AL591845.1	0.862470603
ENSG00000196182	STK40	0.251669347
ENSG00000181817	LSM10	-0.179349572
ENSG00000116885	OSCP1	0.688441203
ENSG00000116898	MRPS15	-0.297994069
ENSG00000119535	CSF3R	0.611808122
ENSG00000284705	AL596257.1	0.905539325
ENSG00000284720	AC117945.2	1.490501826
ENSG00000234481	AC117945.1	0.490501826
ENSG00000163873	GRIK3	-1.316853096
ENSG00000223944	AL353604.1	-0.553892294
ENSG00000233621	LINC01137	-0.792432137
ENSG00000163874	ZC3H12A	0.891864388
ENSG00000163875	MEAF6	0.514030361
ENSG00000163877	SNIP1	0.41712864
ENSG00000163879	DNALI1	0.862470603
ENSG00000134697	GNL2	0.20351961
ENSG00000284748	AL513220.1	-0.679423176
ENSG00000169218	RSPO1	-0.679423176
ENSG00000116922	C1orf109	0.381977369
ENSG00000134690	CDCA8	-0.613834834
ENSG00000183317	EPHA10	-1.624975392
ENSG00000185090	MANEAL	-0.509498174
ENSG00000196449	YRDC	0.949933444
ENSG00000197982	C1orf122	0.661036202
ENSG00000188786	MTF1	0.046746818
ENSG00000204084	INPP5B	-0.035598196
ENSG00000183431	SF3A3	0.799380925
ENSG00000183386	FHL3	0.853071905
ENSG00000183520	UTP11	0.33669649
ENSG00000185668	POU3F1	1.168573731
ENSG00000224592	MIR3659HG	0.683146904
ENSG00000284623	LINC02786	1.490501826
ENSG00000287987	AL390839.2	-0.094460675
ENSG00000237290	LINC01343	1.490501826
ENSG00000238063	LINC01685	-0.757425688
ENSG00000284632	AL354702.2	-1.209937892
ENSG00000116954	RRAGC	0.570803454
ENSG00000228436	AL139260.1	0.000940541
ENSG00000214114	MYCBP	-0.124208018
ENSG00000131233	GJA9	-0.14176639
ENSG00000158315	RHBDL2	-0.946903486
ENSG00000174574	AKIRIN1	0.419717726
ENSG00000168653	NDUFS5	-0.110819363
ENSG00000127603	MACF1	-0.386349943
ENSG00000270040	AL356055.1	1.390966152
ENSG00000287422	AL442071.2	0.343660438
ENSG00000226438	AL442071.1	0.642504919
ENSG00000183682	BMP8A	1.620562366
ENSG00000090621	PABPC4	0.055178826
ENSG00000228060	PABPC4-AS1	0.420112498
ENSG00000163909	HEYL	1.639393776
ENSG00000225903	AL035404.2	0.905539325
ENSG00000116981	NT5C1A	-0.968929793
ENSG00000116983	HPCAL4	-1.41638877
ENSG00000084072	PPIE	0.568504338
ENSG00000116985	BMP8B	1.533570548
ENSG00000198754	OXCT2	1.031070207
ENSG00000285905	BMP8B-AS1	0.905539325
ENSG00000284719	AL033527.4	0.375024608
ENSG00000284678	LINC02811	-0.094460675
ENSG00000043514	TRIT1	0.165747687
ENSG00000116990	MYCL	0.168573731
ENSG00000168389	MFSD2A	-1.679423176
ENSG00000131236	CAP1	0.18878085
ENSG00000131238	PPT1	0.990930816
ENSG00000117000	RLF	0.495963139
ENSG00000188800	TMCO2	-0.146928095
ENSG00000259943	AL050341.2	1.375024608
ENSG00000084073	ZMPSTE24	0.510854888
ENSG00000049089	COL9A2	0.96693987
ENSG00000084070	SMAP2	-0.265117452
ENSG00000284677	AL031985.4	0.683146904
ENSG00000187801	ZFP69B	-0.316853096
ENSG00000260920	AL031985.3	-0.094460675
ENSG00000187815	ZFP69	-0.252001952
ENSG00000238287	AL603839.3	0.053096514
ENSG00000164002	EXO5	1.088403382
ENSG00000227278	AL603839.1	3.490501826
ENSG00000238186	AL603839.2	1.490501826
ENSG00000117010	ZNF684	0.338955354
ENSG00000286838	AL356379.2	-0.968929793
ENSG00000117016	RIMS3	-0.246463768
ENSG00000287743	AL031289.2	1.490501826
ENSG00000237899	AL031289.1	-1.41638877
ENSG00000272145	NFYC-AS1	0.490501826
ENSG00000066136	NFYC	-0.702143252
ENSG00000117013	KCNQ4	-1.181923516
ENSG00000179862	CITED4	-0.059695257
ENSG00000229528	AC119677.1	-1.209937892
ENSG00000286668	AL391730.2	1.905539325
ENSG00000171793	CTPS1	-0.311558797
ENSG00000281207	SLFNL1-AS1	-0.079353782
ENSG00000171790	SLFNL1	1.111990203
ENSG00000010803	SCMH1	0.607256741
ENSG00000287400	AC093151.8	-1.901815597
ENSG00000204060	FOXO6	0.830577267
ENSG00000229901	AC093151.2	3.075464327
ENSG00000127129	EDN2	0.905539325
ENSG00000127124	HIVEP3	-0.101634708
ENSG00000287587	AL158216.1	0.490501826
ENSG00000198815	FOXJ3	0.160720784
ENSG00000177181	RIMKLA	-1.496559118
ENSG00000066185	ZMYND12	0.205099607
ENSG00000127125	PPCS	-0.081285286
ENSG00000186409	CCDC30	0.738357091
ENSG00000171960	PPIH	0.197305449
ENSG00000285728	AC098484.4	0.503440882
ENSG00000234917	AC098484.2	0.320576824
ENSG00000065978	YBX1	-0.136511479
ENSG00000164007	CLDN19	0.905539325
ENSG00000117385	P3H1	0.606229533
ENSG00000164008	C1orf50	0.436863862
ENSG00000274386	TMEM269	-0.067493627
ENSG00000177868	SVBP	0.466655084
ENSG00000164010	ERMAP	0.284050948
ENSG00000228192	AL512353.1	0.774294792
ENSG00000164011	ZNF691	0.307280002
ENSG00000117394	SLC2A1	-0.619922164
ENSG00000227533	SLC2A1-AS1	-0.27031051
ENSG00000283973	AC099795.1	0.905539325
ENSG00000186973	FAM183A	1.490501826
ENSG00000117395	EBNA1BP2	0.157518542
ENSG00000243710	CFAP57	0.702005931
ENSG00000066056	TIE1	-2.977844518
ENSG00000117400	MPL	-0.094460675
ENSG00000287113	AL139289.3	1.905539325
ENSG00000234694	AL139289.2	-0.901815597
ENSG00000117399	CDC20	2.490501826
ENSG00000066322	ELOVL1	0.277197277
ENSG00000159479	MED8	0.714173799
ENSG00000229431	AL139289.1	0.168573731
ENSG00000198198	SZT2	-0.028636039
ENSG00000229372	SZT2-AS1	1.168573731
ENSG00000178922	HYI	0.926600941
ENSG00000229348	HYI-AS1	1.812429921
ENSG00000142949	PTPRF	0.049929234
ENSG00000066135	KDM4A	-0.276111302
ENSG00000236200	KDM4A-AS1	0.420112498
ENSG00000126091	ST3GAL3	-0.179908378
ENSG00000229444	AL451062.1	-0.859995421
ENSG00000117407	ARTN	0.905539325
ENSG00000237950	AL357079.1	-1.479124525
ENSG00000117408	IPO13	-0.081040159
ENSG00000285649	AL357079.2	0.905539325
ENSG00000132768	DPH2	0.300677267
ENSG00000117410	ATP6V0B	0.043736619
ENSG00000117411	B4GALT2	0.205099607
ENSG00000159214	CCDC24	1.091952449
ENSG00000196517	SLC6A9	0.695321618
ENSG00000230615	AL139220.2	-1.241302063
ENSG00000171872	KLF17	0.905539325
ENSG00000283039	KLF18	1.490501826
ENSG00000178028	DMAP1	0.10863119
ENSG00000117419	ERI3	0.024332772
ENSG00000233602	ERI3-IT1	0.905539325
ENSG00000187147	RNF220	-2.240546815
ENSG00000126106	TMEM53	0.253462629
ENSG00000198520	ARMH1	-0.056985969
ENSG00000142945	KIF2C	0.390966152
ENSG00000225721	AL592166.1	-0.878731984
ENSG00000142937	RPS8	0.297856748
ENSG00000142959	BEST4	0.905539325
ENSG00000173846	PLK3	0.907544461
ENSG00000188396	TCTEX1D4	0.683146904
ENSG00000222009	BTBD19	0.908243534
ENSG00000117425	PTCH2	1.469891546
ENSG00000070785	EIF2B3	0.071234432
ENSG00000126107	HECTD3	0.46625428
ENSG00000126088	UROD	0.586717141
ENSG00000162415	ZSWIM5	0.99946821
ENSG00000281912	LINC01144	-0.094460675
ENSG00000186603	HPDL	1.490501826
ENSG00000132781	MUTYH	0.555596854
ENSG00000132773	TOE1	1.297856748
ENSG00000070759	TESK2	0.030442812
ENSG00000280670	CCDC163	0.320576824
ENSG00000132763	MMACHC	0.291721962
ENSG00000117450	PRDX1	0.530499894
ENSG00000117448	AKR1A1	0.812429921
ENSG00000132780	NASP	0.175850897
ENSG00000159588	CCDC17	0.542969246
ENSG00000159592	GPBP1L1	0.063687159
ENSG00000159596	TMEM69	0.234162073
ENSG00000197429	IPP	0.309081186
ENSG00000230896	AL604028.1	0.905539325
ENSG00000086015	MAST2	0.066528724
ENSG00000117461	PIK3R3	-4.105430811
ENSG00000226957	AL358075.1	0.683146904
ENSG00000227857	AL358075.2	-0.509498174
ENSG00000117472	TSPAN1	-0.831426269
ENSG00000085998	POMGNT1	-0.146593479
ENSG00000171357	LURAP1	-0.534330027
ENSG00000085999	RAD54L	-0.225705208
ENSG00000132128	LRRC41	0.263368372
ENSG00000173660	UQCRH	-0.472790953
ENSG00000117481	NSUN4	0.245231699
ENSG00000117480	FAAH	-0.659245294
ENSG00000224863	LINC01398	-0.094460675
ENSG00000197587	DMBX1	0.490501826
ENSG00000282881	TMEM275	-0.679423176
ENSG00000269956	MKNK1-AS1	1.288867965
ENSG00000162456	KNCN	1.490501826
ENSG00000079277	MKNK1	0.263069676
ENSG00000142961	MOB3C	0.603395882
ENSG00000123472	ATPAF1	0.044568455
ENSG00000186118	TEX38	0.320576824
ENSG00000228237	EFCAB14-AS1	0.542969246
ENSG00000159658	EFCAB14	0.222672236
ENSG00000142973	CYP4B1	0.360377832
ENSG00000187048	CYP4A11	0.420112498
ENSG00000186377	CYP4X1	0.784900403
ENSG00000186160	CYP4Z1	0.816271987
ENSG00000225506	CYP4A22-AS1	0.375024608
ENSG00000162365	CYP4A22	0.168573731
ENSG00000224805	LINC00853	0.905539325
ENSG00000162366	PDZK1IP1	1.490501826
ENSG00000162367	TAL1	-2.822381129
ENSG00000226252	AL135960.1	-1.596961015
ENSG00000123473	STIL	-0.549026538
ENSG00000162368	CMPK1	0.291128561
ENSG00000225762	LINC01389	0.616032708
ENSG00000237424	FOXD2-AS1	-1.41638877
ENSG00000186564	FOXD2	2.168573731
ENSG00000227947	LINC01738	0.905539325
ENSG00000269113	TRABD2B	-0.432876893
ENSG00000226133	LINC02794	0.862470603
ENSG00000223720	AL109659.1	1.460754482
ENSG00000117834	SLC5A9	1.970494767
ENSG00000272491	AL109659.2	1.696952703
ENSG00000132122	SPATA6	1.621304939
ENSG00000186094	AGBL4	-1.48310945
ENSG00000162373	BEND5	-0.486778098
ENSG00000286597	AL645507.1	-0.624975392
ENSG00000229846	AC099788.1	-0.161574871
ENSG00000230114	AL590432.1	-0.094460675
ENSG00000162374	ELAVL4	-1.296094536
ENSG00000233407	AL592182.1	-0.316853096
ENSG00000284696	LINC02808	-2.094460675
ENSG00000142700	DMRTA2	0.490501826
ENSG00000185104	FAF1	-0.004337029
ENSG00000225767	AL049637.1	0.320576824
ENSG00000123080	CDKN2C	1.122770041
ENSG00000204006	C1orf185	0.031070207
ENSG00000203356	LINC01562	-1.164850003
ENSG00000123091	RNF11	1.007391211
ENSG00000236434	AL162430.2	1.838425129
ENSG00000085831	TTC39A	-1.231964199
ENSG00000261664	TTC39A-AS1	0.268109404
ENSG00000085832	EPS15	0.545756351
ENSG00000238140	AC104170.2	0.753536232
ENSG00000227070	AC104170.1	-0.164850003
ENSG00000117859	OSBPL9	0.647975067
ENSG00000078618	NRDC	0.634875413
ENSG00000266993	AL050343.2	4.075464327
ENSG00000272175	AL050343.3	2.712894247
ENSG00000169213	RAB3B	-1.479124525
ENSG00000117862	TXNDC12	0.461100909
ENSG00000198841	KTI12	0.049929234
ENSG00000223390	AL445685.1	0.403038985
ENSG00000228369	TXNDC12-AS1	1.490501826
ENSG00000134717	BTF3L4	0.240104246
ENSG00000157077	ZFYVE9	0.444432177
ENSG00000154222	CC2D1B	-0.364549838
ENSG00000272100	AL513218.1	3.490501826
ENSG00000287078	AL513218.2	1.642504919
ENSG00000085840	ORC1	-0.731890596
ENSG00000134748	PRPF38A	0.116894553
ENSG00000134744	TUT4	0.412192429
ENSG00000272371	AL591167.1	1.490501826
ENSG00000116157	GPX7	1.193520088
ENSG00000182183	SHISAL2A	-2.011998515
ENSG00000162377	COA7	-0.260819061
ENSG00000162378	ZYG11B	0.395671759
ENSG00000203995	ZYG11A	0.031070207
ENSG00000121310	ECHDC2	1.096622199
ENSG00000116171	SCP2	0.750732159
ENSG00000174348	PODN	1.868172473
ENSG00000232993	AL445183.1	1.683146904
ENSG00000162383	SLC1A7	1.278997721
ENSG00000235563	AL445183.2	1.490501826
ENSG00000157184	CPT2	0.5762317
ENSG00000236723	AL606760.2	0.547085354
ENSG00000162384	CZIB	0.290278224
ENSG00000259818	AL606760.3	1.905539325
ENSG00000162385	MAGOH	0.515592807
ENSG00000226754	AL606760.1	2.168573731
ENSG00000157193	LRP8	0.075464327
ENSG00000225675	LINC01771	1.268109404
ENSG00000285954	AC119428.2	0.490501826
ENSG00000230138	LINC02812	1.490501826
ENSG00000143006	DMRTB1	0.905539325
ENSG00000174332	GLIS1	0.262395753
ENSG00000058804	NDC1	0.246832745
ENSG00000058799	YIPF1	0.617135264
ENSG00000211452	DIO1	0.58361123
ENSG00000081870	HSPB11	0.842516723
ENSG00000116212	LRRC42	0.669471967
ENSG00000203985	LDLRAD1	0.031070207
ENSG00000116209	TMEM59	0.646621028
ENSG00000116205	TCEANC2	0.285986895
ENSG00000157211	CDCP2	-1.094460675
ENSG00000280425	AL357673.2	0.905539325
ENSG00000215883	CYB5RL	-0.350800428
ENSG00000116221	MRPL37	0.019196107
ENSG00000157216	SSBP3	-0.502279762
ENSG00000198711	SSBP3-AS1	1.905539325
ENSG00000225632	AL161644.1	4.075464327
ENSG00000232245	AL035415.1	1.683146904
ENSG00000287582	AC099796.2	0.490501826
ENSG00000162390	ACOT11	-2.662627933
ENSG00000162391	FAM151A	-2.299575105
ENSG00000230728	AL590093.1	-0.094460675
ENSG00000184313	MROH7	-2.415396886
ENSG00000243725	TTC4	0.393974902
ENSG00000162396	PARS2	1.049929234
ENSG00000006555	TTC22	-1.094460675
ENSG00000162398	LEXM	0.905539325
ENSG00000116133	DHCR24	-0.164850003
ENSG00000287724	AC096536.3	-1.638781191
ENSG00000233203	DHCR24-DT	0.905539325
ENSG00000284601	AL590440.2	0.490501826
ENSG00000143001	TMEM61	-0.316853096
ENSG00000233271	AL590440.1	0.905539325
ENSG00000162399	BSND	0.616032708
ENSG00000169174	PCSK9	-0.679423176
ENSG00000162402	USP24	0.455459648
ENSG00000231090	MIR4422HG	0.536305515
ENSG00000234810	AL603840.1	0.830577267
ENSG00000230250	LINC01753	0.168573731
ENSG00000235612	AL353681.1	-0.094460675
ENSG00000260971	AC119674.1	0.059545765
ENSG00000223956	LINC01767	0.168573731
ENSG00000162407	PLPP3	0.233566822
ENSG00000162409	PRKAA2	-1.306845923
ENSG00000187889	FYB2	-2.692118248
ENSG00000157131	C8A	-1.03306013
ENSG00000021852	C8B	-0.968929793
ENSG00000236341	AL161740.1	0.490501826
ENSG00000173406	DAB1	-0.797213914
ENSG00000227935	AL390243.1	0.168573731
ENSG00000226759	DAB1-AS1	-0.094460675
ENSG00000235038	AL445193.2	-0.209937892
ENSG00000162600	OMA1	0.643798236
ENSG00000286918	AL035411.3	-1.41638877
ENSG00000184292	TACSTD2	1.490501826
ENSG00000162601	MYSM1	0.23478457
ENSG00000283445	AL136985.3	-2.264385676
ENSG00000177606	JUN	0.503668082
ENSG00000234807	LINC01135	0.41024887
ENSG00000272226	AL136985.2	2.490501826
ENSG00000231740	AL136985.1	1.905539325
ENSG00000232453	LINC02777	-0.802279923
ENSG00000237352	LINC01358	0.101174446
ENSG00000241042	AL592431.2	2.490501826
ENSG00000235215	AL592431.1	-0.094460675
ENSG00000224609	AC093425.1	0.920186101
ENSG00000270457	AC093424.1	0.905539325
ENSG00000172456	FGGY	-0.289108106
ENSG00000226883	AL035416.1	-1.968929793
ENSG00000134709	HOOK1	-1.0260737
ENSG00000134716	CYP2J2	-2.333320308
ENSG00000162598	C1orf87	-0.472972298
ENSG00000238242	LINC02778	-0.679423176
ENSG00000226476	LINC01748	0.83387834
ENSG00000231252	AC099792.1	0.73625824
ENSG00000162599	NFIA	0.613669963
ENSG00000237928	NFIA-AS2	1.46135548
ENSG00000237853	NFIA-AS1	0.706230517
ENSG00000284808	AC099791.3	0.988001485
ENSG00000287224	AC099791.4	0.905539325
ENSG00000162604	TM2D1	0.598288837
ENSG00000271200	AC099791.2	1.490501826
ENSG00000132849	PATJ	-1.066839956
ENSG00000240563	L1TD1	1.103478703
ENSG00000132854	KANK4	-1.223743692
ENSG00000162607	USP1	0.447500673
ENSG00000116641	DOCK7	1.117373399
ENSG00000132855	ANGPTL3	1.490501826
ENSG00000235545	AC103923.1	0.964433014
ENSG00000125703	ATG4C	0.446637078
ENSG00000234318	AC099794.1	0.905539325
ENSG00000229537	LINC01739	-0.901815597
ENSG00000286455	AL162400.3	0.168573731
ENSG00000203605	AC096543.1	0.490501826
ENSG00000224209	LINC00466	-1.435497593
ENSG00000228734	AC096543.2	1.490501826
ENSG00000230798	FOXD3-AS1	-0.094460675
ENSG00000187140	FOXD3	-0.596961015
ENSG00000088035	ALG6	0.392614005
ENSG00000142856	ITGB3BP	0.622006609
ENSG00000286429	BX004807.1	-1.915490534
ENSG00000203965	EFCAB7	0.705300046
ENSG00000116652	DLEU2L	0.717912322
ENSG00000079739	PGM1	-0.433650858
ENSG00000185483	ROR1	0.361344561
ENSG00000223949	ROR1-AS1	-0.652201707
ENSG00000284928	AL445205.1	-1.094460675
ENSG00000177414	UBE2U	-2.010068488
ENSG00000158966	CACHD1	-0.090879759
ENSG00000162437	RAVER2	0.934195784
ENSG00000162434	JAK1	0.630306032
ENSG00000226891	LINC01359	1.317309111
ENSG00000272506	AL357078.2	0.753536232
ENSG00000162433	AK4	0.610578278
ENSG00000116675	DNAJC6	-2.241537087
ENSG00000229294	AL139294.1	-1.705895387
ENSG00000213625	LEPROT	0.491434101
ENSG00000116678	LEPR	-0.500885044
ENSG00000237852	AC119800.1	1.168573731
ENSG00000184588	PDE4B	0.165282589
ENSG00000227466	AL590783.1	1.490501826
ENSG00000118473	SGIP1	0.302953299
ENSG00000248458	AL139147.1	0.58361123
ENSG00000152760	TCTEX1D1	-3.888876541
ENSG00000152763	WDR78	0.557616022
ENSG00000231080	AL592161.1	1.490501826
ENSG00000198160	MIER1	0.792555006
ENSG00000116704	SLC35D1	0.424078463
ENSG00000203963	C1orf141	-3.181923516
ENSG00000275678	AL133320.2	3.490501826
ENSG00000162594	IL23R	-0.161574871
ENSG00000081985	IL12RB2	-1.582747156
ENSG00000142864	SERBP1	0.328417578
ENSG00000235200	LINC01702	-0.094460675
ENSG00000116717	GADD45A	-0.924535673
ENSG00000172380	GNG12	0.970477239
ENSG00000232284	GNG12-AS1	0.430578008
ENSG00000162595	DIRAS3	1.210393907
ENSG00000116729	WLS	0.010236704
ENSG00000116745	RPE65	-0.094460675
ENSG00000024526	DEPDC1	-1.596961015
ENSG00000233589	AL138789.1	1.490501826
ENSG00000234264	DEPDC1-AS1	-0.172463187
ENSG00000285041	AL035412.1	0.490501826
ENSG00000285407	AL033530.1	-1.347441416
ENSG00000285473	AL691520.1	0.242574312
ENSG00000223883	LINC01707	0.361218809
ENSG00000235446	LINC02791	0.031070207
ENSG00000229639	LINC01758	0.905539325
ENSG00000287453	AL359894.1	0.905539325
ENSG00000033122	LRRC7	-1.143370275
ENSG00000287283	AL117353.1	0.905539325
ENSG00000237919	AL158840.1	0.616032708
ENSG00000066557	LRRC40	0.662682801
ENSG00000116754	SRSF11	0.570870719
ENSG00000228988	AL353771.1	2.490501826
ENSG00000118454	ANKRD13C	0.471210487
ENSG00000197568	HHLA3	0.753536232
ENSG00000226088	AL158839.1	2.905539325
ENSG00000116761	CTH	0.478913852
ENSG00000271992	AL354872.2	0.490501826
ENSG00000229051	LINC01788	-0.679423176
ENSG00000226208	AL513285.1	1.490501826
ENSG00000050628	PTGER3	-1.176254766
ENSG00000235782	AL031429.1	1.490501826
ENSG00000235079	ZRANB2-AS1	1.210393907
ENSG00000132485	ZRANB2	0.725989905
ENSG00000229956	ZRANB2-AS2	0.894995831
ENSG00000172260	NEGR1	1.912374573
ENSG00000231985	AL354949.1	1.210393907
ENSG00000228853	NEGR1-IT1	1.075464327
ENSG00000286863	AL513166.1	1.635393772
ENSG00000225087	AL583808.1	0.239540252
ENSG00000227016	LINC02796	0.403038985
ENSG00000285808	LINC02797	-0.209937892
ENSG00000233973	LINC01360	-0.831426269
ENSG00000223479	LINC02238	-0.831426269
ENSG00000285778	AL591463.1	-1.00135127
ENSG00000162620	LRRIQ3	-1.350800428
ENSG00000254685	FPGT	0.84978683
ENSG00000116783	TNNI3K	-1.669582339
ENSG00000237324	AC093158.1	0.320576824
ENSG00000233894	AC105271.1	-1.611036201
ENSG00000162621	LRRC53	-2.316853096
ENSG00000178965	ERICH3	-2.153354364
ENSG00000234497	ERICH3-AS1	0.168573731
ENSG00000272864	AC135803.1	0.654000558
ENSG00000116791	CRYZ	0.689810634
ENSG00000162623	TYW3	0.255910468
ENSG00000162624	LHX8	-0.509498174
ENSG00000137968	SLC44A5	0.833389539
ENSG00000117054	ACADM	0.177939149
ENSG00000137955	RABGGTB	-0.076082146
ENSG00000057468	MSH4	-0.620529487
ENSG00000154007	ASB17	0.320576824
ENSG00000225605	AC092813.1	-1.209937892
ENSG00000230027	AC092813.2	-0.509498174
ENSG00000184005	ST6GALNAC3	-4.09063267
ENSG00000272855	AC104458.1	-0.831426269
ENSG00000237552	LINC02567	1.490501826
ENSG00000117069	ST6GALNAC5	-2.268490075
ENSG00000230498	AL035409.1	-0.968929793
ENSG00000142892	PIGK	0.59741703
ENSG00000287870	AC093433.2	0.168573731
ENSG00000154027	AK5	0.000696558
ENSG00000287647	AC093575.1	0.168573731
ENSG00000036549	AC118549.1	0.282570502
ENSG00000077254	USP33	0.492487095
ENSG00000180488	MIGA1	0.457475571
ENSG00000235927	NEXN-AS1	-1.927999529
ENSG00000162614	NEXN	-1.84809996
ENSG00000162613	FUBP1	0.571136902
ENSG00000162616	DNAJB4	0.651044215
ENSG00000137960	GIPC2	-0.901388827
ENSG00000273338	AC103591.3	1.510679708
ENSG00000285928	AC103591.4	1.490501826
ENSG00000237413	AC096531.2	0.74634073
ENSG00000122420	PTGFR	1.47756277
ENSG00000137959	IFI44L	-1.904066292
ENSG00000137965	IFI44	-1.092530648
ENSG00000162618	ADGRL4	-4.153237067
ENSG00000282898	AL353651.2	1.490501826
ENSG00000235011	AL353651.1	1.490501826
ENSG00000285462	LINC02792	0.168573731
ENSG00000285409	AC099671.1	-2.316853096
ENSG00000260322	AC098657.2	0.905539325
ENSG00000224326	AL136234.1	0.490501826
ENSG00000234184	LINC01781	-1.316853096
ENSG00000285179	AC093154.1	0.168573731
ENSG00000117114	ADGRL2	-0.608628286
ENSG00000227960	AL138799.2	-0.094460675
ENSG00000234953	AL138799.4	-1.596961015
ENSG00000236676	AC117944.1	-1.596961015
ENSG00000233290	AL157944.1	-0.78344624
ENSG00000230817	LINC01362	0.295485843
ENSG00000236268	LINC01361	-0.831426269
ENSG00000285782	AC116099.1	-0.264385676
ENSG00000231364	LINC01712	0.490501826
ENSG00000233008	LINC01725	0.006363695
ENSG00000237076	AL035706.1	1.905539325
ENSG00000137941	TTLL7	1.475687942
ENSG00000233061	TTLL7-IT1	1.947359501
ENSG00000285201	AC104454.2	0.168573731
ENSG00000271576	AL359504.2	1.572963986
ENSG00000142875	PRKACB	1.042297463
ENSG00000203943	SAMD13	-2.138854794
ENSG00000137976	DNASE2B	0.168573731
ENSG00000285361	AL844170.1	1.490501826
ENSG00000117133	RPF1	0.272910391
ENSG00000174021	GNG5	0.140353857
ENSG00000122432	SPATA1	-0.028572739
ENSG00000117151	CTBS	0.598357816
ENSG00000284882	AL359762.1	-0.41638877
ENSG00000285374	AL359762.2	1.490501826
ENSG00000180869	LINC01555	-0.094460675
ENSG00000117155	SSX2IP	1.563394347
ENSG00000171517	LPAR3	-1.549026538
ENSG00000153898	MCOLN2	0.146547425
ENSG00000162643	WDR63	0.657611812
ENSG00000055732	MCOLN3	1.141352262
ENSG00000097096	SYDE2	-1.619630091
ENSG00000162642	C1orf52	0.391844773
ENSG00000142867	BCL10	0.139129953
ENSG00000223653	AL078459.1	0.674701836
ENSG00000153904	DDAH1	0.864062689
ENSG00000273264	AL360219.1	2.168573731
ENSG00000282057	AC092807.3	0.717912322
ENSG00000272691	AC092807.2	1.753536232
ENSG00000142871	CCN1	1.515720869
ENSG00000117174	ZNHIT6	0.611628944
ENSG00000171502	COL24A1	1.567873827
ENSG00000285210	LINC02795	1.180646563
ENSG00000122417	ODF2L	0.657054421
ENSG00000137975	CLCA2	0.375024608
ENSG00000016490	CLCA1	-0.831426269
ENSG00000016602	CLCA4	0.683146904
ENSG00000236915	CLCA4-AS1	-0.029754985
ENSG00000261737	AL049597.2	-0.831426269
ENSG00000097033	SH3GLB1	0.176112324
ENSG00000284846	AL355981.1	0.490501826
ENSG00000183291	SELENOF	0.635325198
ENSG00000153936	HS2ST1	0.252378558
ENSG00000267734	AL121989.1	0.96693987
ENSG00000267272	LINC01140	1.473428312
ENSG00000284240	LINC02801	0.057542419
ENSG00000143013	LMO4	0.973204483
ENSG00000227290	LINC01364	1.268109404
ENSG00000237505	PKN2-AS1	-1.391352219
ENSG00000286758	AL445438.1	2.168573731
ENSG00000065243	PKN2	0.3563973
ENSG00000137947	GTF2B	0.564909603
ENSG00000137944	KYAT3	0.873566935
ENSG00000213516	RBMXL1	0.651174514
ENSG00000117226	GBP3	-0.417742777
ENSG00000117228	GBP1	-0.021892049
ENSG00000162645	GBP2	0.383821557
ENSG00000286802	AC104459.1	2.320576824
ENSG00000213512	GBP7	-0.679423176
ENSG00000162654	GBP4	-0.106883175
ENSG00000284734	AC099063.4	1.949933444
ENSG00000154451	GBP5	-0.287105753
ENSG00000237568	AC099063.1	0.905539325
ENSG00000183347	GBP6	1.268109404
ENSG00000286548	AL596214.1	-1.392141224
ENSG00000197147	LRRC8B	-0.690016296
ENSG00000231999	LRRC8C-DT	-2.011998515
ENSG00000230735	AC093423.2	0.075464327
ENSG00000171488	LRRC8C	-1.912608549
ENSG00000231613	AC099568.1	-0.094460675
ENSG00000272931	AC099568.2	0.905539325
ENSG00000171492	LRRC8D	0.81924937
ENSG00000272672	AL391497.1	2.905539325
ENSG00000162664	ZNF326	0.492347885
ENSG00000287406	AC098656.1	-1.094460675
ENSG00000287372	AL627316.1	-1.968929793
ENSG00000229201	LINC02787	1.490501826
ENSG00000143032	BARHL2	0.490501826
ENSG00000233593	LINC02609	0.807475039
ENSG00000285532	LINC02788	-0.509498174
ENSG00000225446	LINC01763	2.490501826
ENSG00000272094	AC091614.1	0.490501826
ENSG00000122482	ZNF644	0.175899138
ENSG00000162669	HFM1	0.326835815
ENSG00000097046	CDC7	-0.521470816
ENSG00000069702	TGFBR3	1.174903721
ENSG00000137948	BRDT	-1.024071347
ENSG00000172031	EPHX4	-1.153354364
ENSG00000189195	BTBD8	0.998363358
ENSG00000273487	AC104836.1	-0.094460675
ENSG00000203910	C1orf146	0.724967079
ENSG00000174842	GLMN	0.716214605
ENSG00000122484	RPAP2	0.398658265
ENSG00000162676	GFI1	0.031070207
ENSG00000067208	EVI5	0.848905634
ENSG00000122406	RPL5	0.191427896
ENSG00000154511	DIPK1A	0.440196744
ENSG00000287797	AC093577.1	-0.209937892
ENSG00000143033	MTF2	0.271779013
ENSG00000117500	TMED5	1.104620097
ENSG00000122483	CCDC18	1.011073739
ENSG00000223745	CCDC18-AS1	1.035265498
ENSG00000117505	DR1	0.29000201
ENSG00000137942	FNBP1L	-0.955620704
ENSG00000137936	BCAR3	-0.784594197
ENSG00000224093	AL109613.1	0.098184403
ENSG00000260464	AL049796.1	0.168573731
ENSG00000067334	DNTTIP2	-0.146928095
ENSG00000023909	GCLM	-0.201149875
ENSG00000198691	ABCA4	-0.603474322
ENSG00000137962	ARHGAP29	-1.028628305
ENSG00000226835	ARHGAP29-AS1	-2.103679205
ENSG00000236098	AC097059.1	-1.367479169
ENSG00000286692	AC118469.2	1.490501826
ENSG00000117528	ABCD3	0.054278997
ENSG00000117525	F3	-1.41131778
ENSG00000223675	AC093117.1	0.905539325
ENSG00000143036	SLC44A3	-1.699322733
ENSG00000117519	CNN3	0.676182956
ENSG00000235501	AC105942.1	0.193235785
ENSG00000172339	ALG14	0.440682704
ENSG00000230427	AC095033.1	0.168573731
ENSG00000152078	TLCD4	1.239420223
ENSG00000231992	AC092802.3	0.905539325
ENSG00000226026	AC092802.1	1.300450125
ENSG00000122481	RWDD3	0.595854826
ENSG00000228852	AC092802.2	1.431608137
ENSG00000287919	AC092802.4	1.683146904
ENSG00000237954	AL445218.1	-0.509498174
ENSG00000228971	LINC02607	-1.086423356
ENSG00000237435	LINC02790	-0.435497593
ENSG00000231987	LINC01787	-1.209937892
ENSG00000117569	PTBP2	0.389146394
ENSG00000188641	DPYD	0.649821109
ENSG00000232878	DPYD-AS1	1.474051305
ENSG00000232542	DPYD-IT1	0.616032708
ENSG00000235777	DPYD-AS2	1.490501826
ENSG00000225206	MIR137HG	-1.509498174
ENSG00000259946	BX005019.1	1.490501826
ENSG00000285922	AC104453.1	0.905539325
ENSG00000226053	LINC01776	0.564502407
ENSG00000162627	SNX7	0.498695653
ENSG00000117598	PLPPR5	0.253462629
ENSG00000232825	AL445433.2	-1.282087678
ENSG00000117600	PLPPR4	0.413258827
ENSG00000224445	LINC01708	-1.634193922
ENSG00000099260	PALMD	-1.824249004
ENSG00000156869	FRRS1	0.652090968
ENSG00000162688	AGL	0.461335161
ENSG00000228084	AC118553.1	1.168573731
ENSG00000117620	SLC35A3	0.581475486
ENSG00000156875	MFSD14A	0.449310139
ENSG00000241073	AC093019.2	0.168573731
ENSG00000156876	SASS6	0.089053391
ENSG00000122435	TRMT13	0.601584664
ENSG00000122477	LRRC39	-2.139357213
ENSG00000137992	DBT	0.226925969
ENSG00000285530	AL445928.2	-0.300911552
ENSG00000224616	RTCA-AS1	0.766136268
ENSG00000137996	RTCA	0.090322285
ENSG00000079335	CDC14A	0.150051575
ENSG00000228086	AL589990.1	0.075464327
ENSG00000181656	GPR88	2.490501826
ENSG00000230402	LINC01349	1.490501826
ENSG00000285525	AC099670.3	0.490501826
ENSG00000162692	VCAM1	-0.478652207
ENSG00000162694	EXTL2	1.474153832
ENSG00000273204	AC104506.1	1.490501826
ENSG00000162695	SLC30A7	0.630527725
ENSG00000117543	DPH5	0.430677666
ENSG00000233184	AC093157.1	-0.064252939
ENSG00000225938	AL109741.1	-2.463694485
ENSG00000170989	S1PR1	-2.941343961
ENSG00000231671	LINC01307	0.490501826
ENSG00000226715	LINC01709	-0.246463768
ENSG00000118733	OLFM3	-0.472972298
ENSG00000233359	AC114485.1	-0.40258297
ENSG00000230864	AC099567.1	0.490501826
ENSG00000060718	COL11A1	-0.638781191
ENSG00000230759	AC095032.2	0.168573731
ENSG00000224613	AC095032.1	0.594337637
ENSG00000185946	RNPC3	-0.009643094
ENSG00000240038	AMY2B	0.57323428
ENSG00000237763	AMY1A	1.490501826
ENSG00000174876	AMY1B	1.490501826
ENSG00000285981	AL591888.1	-1.224659398
ENSG00000230768	LINC01676	-1.316853096
ENSG00000233047	LINC01677	-0.782516669
ENSG00000237480	AL355306.2	-0.25365927
ENSG00000237460	LINC01661	-1.638781191
ENSG00000198890	PRMT6	0.988001485
ENSG00000162631	NTNG1	0.232349641
ENSG00000134215	VAV3	-1.02776318
ENSG00000230489	VAV3-AS1	0.242574312
ENSG00000226822	LINC02785	-0.638781191
ENSG00000085491	SLC25A24	0.027732565
ENSG00000260879	AL359258.2	1.490501826
ENSG00000196427	NBPF4	1.490501826
ENSG00000162636	FAM102B	0.712049331
ENSG00000162639	HENMT1	1.268109404
ENSG00000285923	AL160171.1	-0.679423176
ENSG00000134186	PRPF38B	-0.011149621
ENSG00000143107	FNDC7	-1.901815597
ENSG00000116266	STXBP3	0.645476486
ENSG00000162641	AKNAD1	0.705601755
ENSG00000203897	SPATA42	3.490501826
ENSG00000121957	GPSM2	1.356200734
ENSG00000121940	CLCC1	0.592949095
ENSG00000085433	WDR47	0.081739652
ENSG00000197780	TAF13	-0.911034127
ENSG00000273382	AL356488.3	0.390966152
ENSG00000215717	TMEM167B	0.116734799
ENSG00000270066	AL356488.2	-0.22046856
ENSG00000179902	C1orf194	3.075464327
ENSG00000116299	KIAA1324	-0.153354364
ENSG00000031698	SARS	0.396174443
ENSG00000143126	CELSR2	0.031070207
ENSG00000134222	PSRC1	1.557616022
ENSG00000221986	MYBPHL	0.075464327
ENSG00000134243	SORT1	-1.647001698
ENSG00000143106	PSMA5	0.28465725
ENSG00000143028	SYPL2	-0.659245294
ENSG00000162650	ATXN7L2	0.356646079
ENSG00000174151	CYB561D1	0.58927998
ENSG00000181754	AMIGO1	1.031070207
ENSG00000156097	GPR61	-0.094460675
ENSG00000254942	AL355310.3	1.490501826
ENSG00000065135	GNAI3	0.569912097
ENSG00000225113	AL355310.1	0.217483331
ENSG00000134183	GNAT2	1.490501826
ENSG00000116337	AMPD2	0.555042078
ENSG00000228703	AL355310.2	2.490501826
ENSG00000168765	GSTM4	0.202925236
ENSG00000213366	GSTM2	0.736662413
ENSG00000260246	AC000032.1	1.905539325
ENSG00000134201	GSTM5	1.830992372
ENSG00000241720	AL158847.1	1.490501826
ENSG00000134202	GSTM3	0.879067114
ENSG00000198758	EPS8L3	-1.209937892
ENSG00000228420	LINC01768	1.368511301
ENSG00000184371	CSF1	0.388004752
ENSG00000168710	AHCYL1	0.412499314
ENSG00000143093	STRIP1	0.070009896
ENSG00000258634	AL160006.1	0.108032189
ENSG00000156150	ALX3	0.490501826
ENSG00000258673	LINC01397	-0.41638877
ENSG00000197106	SLC6A17	-2.264385676
ENSG00000224965	LINC02586	3.490501826
ENSG00000116396	KCNC4	-0.632117461
ENSG00000227963	RBM15-AS1	-1.472972298
ENSG00000162775	RBM15	0.579664046
ENSG00000224699	LAMTOR5-AS1	0.158559942
ENSG00000168679	SLC16A4	1.723162583
ENSG00000273373	AL355488.1	0.214170597
ENSG00000134248	LAMTOR5	0.406670235
ENSG00000143125	PROK1	2.200995209
ENSG00000270380	AL358215.1	1.490501826
ENSG00000235407	CYMP-AS1	1.490501826
ENSG00000177301	KCNA2	1.642504919
ENSG00000259834	AL365361.1	1.490501826
ENSG00000177272	KCNA3	1.905539325
ENSG00000143119	CD53	-1.361940986
ENSG00000261654	AL360270.2	-0.011998515
ENSG00000232811	AL360270.1	0.905539325
ENSG00000121931	LRIF1	0.373555469
ENSG00000156171	DRAM2	0.47961351
ENSG00000134255	CEPT1	0.637584326
ENSG00000272982	AL355816.1	2.490501826
ENSG00000273221	AL355816.2	2.168573731
ENSG00000162777	DENND2D	-1.094460675
ENSG00000064886	CHI3L2	0.075464327
ENSG00000134216	CHIA	-1.316853096
ENSG00000229283	AL356387.1	0.490501826
ENSG00000173947	PIFO	-1.209937892
ENSG00000085465	OVGP1	0.807692002
ENSG00000260948	AL390195.2	0.043042849
ENSG00000243960	AL390195.1	-0.545122084
ENSG00000116455	WDR77	0.217483331
ENSG00000116459	ATP5PB	-0.04947322
ENSG00000143110	C1orf162	-0.520067416
ENSG00000121933	TMIGD3	-1.757425688
ENSG00000282608	ADORA3	0.168573731
ENSG00000116473	RAP1A	0.348794727
ENSG00000231346	LINC01160	-0.094460675
ENSG00000197852	INKA2	-0.40761856
ENSG00000227811	INKA2-AS1	-1.303914041
ENSG00000284830	AL049557.1	1.352998302
ENSG00000064703	DDX20	0.683146904
ENSG00000171385	KCND3	-1.005924
ENSG00000232558	KCND3-IT1	1.168573731
ENSG00000237556	KCND3-AS1	0.905539325
ENSG00000231437	LINC01750	0.846645636
ENSG00000231246	AL445426.1	0.209908123
ENSG00000143079	CTTNBP2NL	-0.956830926
ENSG00000134245	WNT2B	-0.66452896
ENSG00000273483	AL354760.1	1.490501826
ENSG00000007341	ST7L	0.378334086
ENSG00000116489	CAPZA1	0.412550413
ENSG00000155363	MOV10	-0.821986573
ENSG00000225075	AL603832.1	0.111990203
ENSG00000155366	RHOC	-0.594387072
ENSG00000155367	PPM1J	0.031070207
ENSG00000184599	TAFA3	-1.209937892
ENSG00000215866	LINC01356	-1.855273011
ENSG00000224167	LINC01357	-1.831426269
ENSG00000155380	SLC16A1	-0.473512229
ENSG00000226419	SLC16A1-AS1	-0.531010132
ENSG00000287807	AL390242.1	-0.059695257
ENSG00000238198	LRIG2-DT	-0.347067709
ENSG00000198799	LRIG2	0.401212293
ENSG00000081026	MAGI3	0.648352064
ENSG00000116793	PHTF1	0.299818264
ENSG00000081019	RSBN1	0.682121898
ENSG00000231128	AL137856.1	0.812429921
ENSG00000134242	PTPN22	-1.596961015
ENSG00000226167	AP4B1-AS1	0.088403382
ENSG00000188761	BCL2L15	0.838425129
ENSG00000134262	AP4B1	0.191657344
ENSG00000118655	DCLRE1B	0.527027702
ENSG00000235527	HIPK1-AS1	0.168573731
ENSG00000163349	HIPK1	0.094176587
ENSG00000116774	OLFML3	1.577332784
ENSG00000282048	AL591742.2	2.490501826
ENSG00000134207	SYT6	0.005074999
ENSG00000232895	AL121999.1	-0.596961015
ENSG00000197323	TRIM33	0.162462892
ENSG00000116752	BCAS2	0.25521241
ENSG00000175984	DENND2C	0.509723806
ENSG00000116748	AMPD1	1.490501826
ENSG00000213281	NRAS	0.864667044
ENSG00000009307	CSDE1	0.213794457
ENSG00000052723	SIKE1	0.869995208
ENSG00000198765	SYCP1	-0.435497593
ENSG00000134200	TSHB	1.490501826
ENSG00000134198	TSPAN2	-3.043927941
ENSG00000233730	LINC01765	-0.968929793
ENSG00000285698	AL049825.1	0.905539325
ENSG00000228035	NGF-AS1	1.067559128
ENSG00000134259	NGF	-0.40963428
ENSG00000287103	AL512638.3	-0.509498174
ENSG00000173218	VANGL1	-0.229975646
ENSG00000118729	CASQ2	-2.085746304
ENSG00000228127	LINC01649	0.168573731
ENSG00000163393	SLC22A15	0.643168838
ENSG00000237993	AL365318.1	2.031070207
ENSG00000173212	MAB21L3	0.58361123
ENSG00000235933	LINC01779	0.490501826
ENSG00000287217	AL355538.1	2.490501826
ENSG00000163399	ATP1A1	0.340642447
ENSG00000203865	ATP1A1-AS1	0.335843581
ENSG00000233154	LINC01762	0.268109404
ENSG00000224950	AL390066.1	-0.453541768
ENSG00000286276	AL390066.2	0.320576824
ENSG00000116815	CD58	0.008160979
ENSG00000143061	IGSF3	1.53124362
ENSG00000203864	C1orf137	0.031070207
ENSG00000116824	CD2	-0.968929793
ENSG00000272715	AL157904.1	2.490501826
ENSG00000134247	PTGFRN	1.352192665
ENSG00000134256	CD101	0.972653521
ENSG00000236137	AL445231.1	0.168573731
ENSG00000116830	TTF2	0.348279753
ENSG00000134253	TRIM45	-0.392141224
ENSG00000134258	VTCN1	-0.357495081
ENSG00000235202	LINC01525	-0.596961015
ENSG00000271427	AL358072.1	2.268109404
ENSG00000198162	MAN1A2	0.201179945
ENSG00000236866	AL157902.1	0.490501826
ENSG00000183508	TENT5C	0.758197609
ENSG00000196505	GDAP2	0.460595341
ENSG00000065183	WDR3	0.551902371
ENSG00000155761	SPAG17	1.194108823
ENSG00000287980	AL391557.1	1.490501826
ENSG00000092607	TBX15	1.611808122
ENSG00000239216	AL139420.2	1.490501826
ENSG00000116874	WARS2	0.736911128
ENSG00000224238	WARS2-IT1	1.69403522
ENSG00000231365	WARS2-AS1	0.573293274
ENSG00000227712	AL359915.1	-0.051391953
ENSG00000232650	LINC01780	-0.367479169
ENSG00000116882	HAO2	2.490501826
ENSG00000203859	HSD3B2	0.683146904
ENSG00000203857	HSD3B1	0.905539325
ENSG00000260941	LINC00622	0.542969246
ENSG00000143067	ZNF697	-0.550140159
ENSG00000092621	PHGDH	1.519356689
ENSG00000134240	HMGCS2	-0.509498174
ENSG00000134193	REG4	0.905539325
ENSG00000134250	NOTCH2	1.582596116
ENSG00000273406	AC245008.1	1.490501826
ENSG00000265808	SEC22B	0.895953276
ENSG00000286106	AC253572.1	4.075464327
ENSG00000273136	NBPF26	1.78196464
ENSG00000287979	AC253572.2	0.490501826
ENSG00000226067	LINC00623	1.081919349
ENSG00000198019	FCGR1B	-0.679423176
ENSG00000234998	AC244453.3	-0.00135127
ENSG00000233029	AC244453.2	0.490501826
ENSG00000227193	AC244453.1	0.320576824
ENSG00000188610	FAM72B	1.753536232
ENSG00000171943	SRGAP2C	-0.355047121
ENSG00000230806	SRGAP2-AS1	-0.172463187
ENSG00000227082	LINC02798	-0.347441416
ENSG00000228826	AL592494.1	-0.094460675
ENSG00000232721	AC239800.2	0.168573731
ENSG00000263590	LINC02591	-0.202520421
ENSG00000273213	HIST2H3PS2	0.564502407
ENSG00000230186	AC246680.1	-0.094460675
ENSG00000263513	FAM72C	1.490501826
ENSG00000232527	LINC02802	1.120955711
ENSG00000237343	AC246785.3	1.490501826
ENSG00000266338	NBPF15	0.275089075
ENSG00000224363	FP700111.1	0.369038313
ENSG00000196369	SRGAP2B	-0.386815654
ENSG00000215784	FAM72D	0.490501826
ENSG00000276216	AC245014.3	0.320576824
ENSG00000236140	AC245014.1	0.905539325
ENSG00000162825	NBPF20	0.746841579
ENSG00000287374	AC239860.4	-0.316853096
ENSG00000117262	GPR89A	0.701180827
ENSG00000174827	PDZK1	-0.535033266
ENSG00000117281	CD160	1.490501826
ENSG00000265491	RNF115	-0.127845831
ENSG00000186141	POLR3C	0.35086729
ENSG00000186364	NUDT17	0.683146904
ENSG00000131788	PIAS3	0.559998673
ENSG00000198483	ANKRD35	1.424913484
ENSG00000143127	ITGA10	-0.739232571
ENSG00000244619	AC243547.1	0.905539325
ENSG00000131779	PEX11B	0.199270528
ENSG00000265241	RBM8A	0.143151134
ENSG00000234222	LIX1L-AS1	0.554632163
ENSG00000271601	LIX1L	-0.185959029
ENSG00000272031	ANKRD34A	-0.172463187
ENSG00000278431	AC243547.2	-0.094460675
ENSG00000121851	POLR3GL	0.274183919
ENSG00000265972	TXNIP	0.223997316
ENSG00000168509	HJV	-0.316853096
ENSG00000287190	AC239799.2	0.790062108
ENSG00000233396	LINC01719	-1.545122084
ENSG00000271425	NBPF10	1.268109404
ENSG00000264343	NOTCH2NLA	1.432398871
ENSG00000276509	AC239799.1	0.268109404
ENSG00000287978	AC245407.2	0.905539325
ENSG00000268043	NBPF12	0.690928916
ENSG00000131791	PRKAB2	-0.022907414
ENSG00000237188	AC242426.2	-0.260089032
ENSG00000131781	FMO5	0.71866119
ENSG00000131778	CHD1L	0.658624585
ENSG00000278811	LINC00624	0.045716983
ENSG00000116128	BCL9	0.105148351
ENSG00000162836	ACP6	-0.356779281
ENSG00000227139	AC241644.1	1.490501826
ENSG00000265107	GJA5	-1.77181678
ENSG00000234190	AC241644.2	0.168573731
ENSG00000121634	GJA8	1.490501826
ENSG00000188092	GPR89B	0.512754633
ENSG00000273059	AC239803.1	1.905539325
ENSG00000274372	LINC02804	-2.638781191
ENSG00000263956	NBPF11	0.588991689
ENSG00000232265	LINC02805	0.168573731
ENSG00000227733	AC239809.3	1.028396073
ENSG00000234283	LINC01731	-0.094460675
ENSG00000274020	LINC01138	1.055191932
ENSG00000224481	AC245100.1	-0.246463768
ENSG00000272824	AC245100.6	0.905539325
ENSG00000236334	PPIAL4G	0.084509466
ENSG00000270629	NBPF14	1.143579351
ENSG00000286019	NOTCH2NLB	1.490501826
ENSG00000177144	NUDT4B	0.168573731
ENSG00000178104	PDE4DIP	-1.726606737
ENSG00000254913	AC239802.1	1.490501826
ENSG00000255148	AC239802.2	1.490501826
ENSG00000254539	AC239804.1	1.490501826
ENSG00000269713	NBPF9	0.897761975
ENSG00000274265	AC245297.3	1.342403187
ENSG00000272755	AC245297.2	1.959987109
ENSG00000286219	NOTCH2NLC	1.490501826
ENSG00000271383	NBPF19	1.268109404
ENSG00000275557	AC242842.1	1.490501826
ENSG00000150337	FCGR1A	0.490501826
ENSG00000203814	HIST2H2BF	-0.527420082
ENSG00000233030	AC243772.2	-0.831426269
ENSG00000270882	HIST2H4A	0.490501826
ENSG00000272196	HIST2H2AA4	-0.679423176
ENSG00000270276	HIST2H4B	0.031070207
ENSG00000264207	AC239868.1	1.210393907
ENSG00000184678	HIST2H2BE	-0.850535092
ENSG00000184260	HIST2H2AC	0.572963986
ENSG00000184270	HIST2H2AB	1.905539325
ENSG00000178096	BOLA1	1.176841347
ENSG00000159164	SV2A	-0.316853096
ENSG00000143368	SF3B4	0.394038986
ENSG00000014914	MTMR11	0.320576824
ENSG00000264522	OTUD7B	0.295119421
ENSG00000285184	AC244033.2	0.444809735
ENSG00000136631	VPS45	0.078949941
ENSG00000023902	PLEKHO1	-0.526457001
ENSG00000285554	AC242988.2	-0.094460675
ENSG00000143401	ANP32E	0.410774633
ENSG00000276110	AC242988.1	1.168573731
ENSG00000118298	CA14	-1.094460675
ENSG00000117362	APH1A	0.446107706
ENSG00000118292	C1orf54	-0.833083587
ENSG00000159208	CIART	1.168573731
ENSG00000266472	MRPS21	0.194008778
ENSG00000117360	PRPF3	0.361768512
ENSG00000163125	RPRD2	0.272624886
ENSG00000143374	TARS2	-0.018157308
ENSG00000143369	ECM1	1.434841999
ENSG00000228126	FALEC	0.386165166
ENSG00000237781	AL356356.1	1.268109404
ENSG00000143382	ADAMTSL4	1.073483962
ENSG00000203804	ADAMTSL4-AS1	1.161614873
ENSG00000143384	MCL1	0.142211638
ENSG00000143420	ENSA	0.144244402
ENSG00000143457	GOLPH3L	0.599980303
ENSG00000143452	HORMAD1	-0.596961015
ENSG00000163131	CTSS	-0.255452552
ENSG00000143387	CTSK	1.468017812
ENSG00000143437	ARNT	0.802871612
ENSG00000283324	CTXND2	0.490501826
ENSG00000143379	SETDB1	0.613811468
ENSG00000143418	CERS2	0.762396209
ENSG00000259357	AL590133.2	4.075464327
ENSG00000231073	AL590133.1	0.905539325
ENSG00000143412	ANXA9	0.288867965
ENSG00000143409	MINDY1	-0.034160165
ENSG00000143363	PRUNE1	-0.113722577
ENSG00000163141	BNIPL	-0.350800428
ENSG00000143443	C1orf56	0.595471385
ENSG00000197622	CDC42SE1	-0.068789267
ENSG00000213190	MLLT11	-0.41638877
ENSG00000143458	GABPB2	-0.164436089
ENSG00000261168	AL592424.1	-2.71895154
ENSG00000143434	SEMA6C	-1.139357213
ENSG00000163154	TNFAIP8L2	-1.094460675
ENSG00000163156	SCNM1	0.031070207
ENSG00000163155	LYSMD1	0.349145977
ENSG00000163159	VPS72	0.390966152
ENSG00000143398	PIP5K1A	-0.356914169
ENSG00000159352	PSMD4	0.209155542
ENSG00000232671	ZNF687-AS1	-0.316853096
ENSG00000143373	ZNF687	0.827536813
ENSG00000143393	PI4KB	-0.0366166
ENSG00000273481	AL391069.3	1.490501826
ENSG00000143390	RFX5	0.113781258
ENSG00000224645	AL391069.1	1.490501826
ENSG00000237976	AL391069.2	1.905539325
ENSG00000143416	SELENBP1	0.704901456
ENSG00000159377	PSMB4	0.439875753
ENSG00000143442	POGZ	0.556135385
ENSG00000143375	CGN	-1.209937892
ENSG00000143367	TUFT1	0.626563375
ENSG00000232536	AL365436.2	-0.316853096
ENSG00000143376	SNX27	0.42816477
ENSG00000250734	AL391335.1	0.905539325
ENSG00000159409	CELF3	0.490501826
ENSG00000227045	AL589765.1	1.905539325
ENSG00000178796	RIIAD1	-1.209937892
ENSG00000269621	AL589765.7	0.168573731
ENSG00000143436	MRPL9	0.27637702
ENSG00000143450	OAZ3	0.490501826
ENSG00000249602	AL589765.4	-0.316853096
ENSG00000268288	AL589765.5	1.490501826
ENSG00000182134	TDRKH	-0.367479169
ENSG00000203288	TDRKH-AS1	-0.831426269
ENSG00000269489	AL589765.6	3.490501826
ENSG00000213171	LINGO4	0.490501826
ENSG00000143365	RORC	-1.695364719
ENSG00000225556	C2CD4D	2.490501826
ENSG00000234614	C2CD4D-AS1	1.943014031
ENSG00000196407	THEM5	-0.509498174
ENSG00000159445	THEM4	0.567993269
ENSG00000285651	AL450992.2	1.067290395
ENSG00000286581	AL450992.3	-0.509498174
ENSG00000197747	S100A10	0.226996643
ENSG00000229021	AL450992.1	-0.679423176
ENSG00000163191	S100A11	0.369091653
ENSG00000182898	TCHHL1	0.490501826
ENSG00000159450	TCHH	0.905539325
ENSG00000226716	AL589986.1	0.905539325
ENSG00000215853	RPTN	1.490501826
ENSG00000237975	FLG-AS1	0.444904959
ENSG00000236427	AL589986.2	1.905539325
ENSG00000197915	HRNR	2.390966152
ENSG00000143631	FLG	1.905539325
ENSG00000143520	FLG2	0.168573731
ENSG00000143536	CRNN	1.490501826
ENSG00000169509	CRCT1	1.490501826
ENSG00000185966	LCE3E	1.490501826
ENSG00000187180	LCE2C	1.490501826
ENSG00000187173	LCE2A	1.490501826
ENSG00000187170	LCE4A	1.490501826
ENSG00000198854	C1orf68	1.490501826
ENSG00000186226	LCE1E	-0.316853096
ENSG00000285946	AL162596.1	0.905539325
ENSG00000224308	LINC01527	-1.509498174
ENSG00000203785	SPRR2E	0.168573731
ENSG00000229699	AL161636.1	0.683146904
ENSG00000203783	PRR9	1.490501826
ENSG00000159527	PGLYRP3	-0.094460675
ENSG00000163218	PGLYRP4	0.490501826
ENSG00000163220	S100A9	0.012454529
ENSG00000163221	S100A12	1.905539325
ENSG00000143546	S100A8	-0.509498174
ENSG00000197364	S100A7L2	1.490501826
ENSG00000238279	BX470102.1	2.490501826
ENSG00000197956	S100A6	0.967710664
ENSG00000196420	S100A5	1.490501826
ENSG00000196154	S100A4	1.386165166
ENSG00000188015	S100A3	0.168573731
ENSG00000196754	S100A2	-0.316853096
ENSG00000285867	BX470102.2	-0.063096504
ENSG00000188643	S100A16	-0.683635427
ENSG00000189334	S100A14	0.168573731
ENSG00000189171	S100A13	0.820207271
ENSG00000160678	S100A1	-1.164850003
ENSG00000272030	AL162258.2	0.551902371
ENSG00000160679	CHTOP	0.080924387
ENSG00000143553	SNAPIN	0.203339149
ENSG00000143621	ILF2	0.635699741
ENSG00000169418	NPR1	-1.438843621
ENSG00000143624	INTS3	-0.381470354
ENSG00000243613	AL513523.4	1.075464327
ENSG00000233222	AL513523.3	0.683146904
ENSG00000143554	SLC27A3	0.398579336
ENSG00000143614	GATAD2B	-0.111362735
ENSG00000284738	AL358472.5	1.297856748
ENSG00000198837	DENND4B	-0.069048256
ENSG00000160741	CRTC2	0.475551484
ENSG00000143570	SLC39A1	0.604458015
ENSG00000282386	AL358472.4	0.905539325
ENSG00000273026	AL358472.3	1.268109404
ENSG00000143578	CREB3L4	0.205099607
ENSG00000143543	JTB	0.917104077
ENSG00000272654	AL358472.2	-0.831426269
ENSG00000143545	RAB13	-0.930341295
ENSG00000177954	RPS27	0.451995785
ENSG00000143552	NUP210L	-0.426477587
ENSG00000143549	TPM3	-0.20704498
ENSG00000163263	C1orf189	0.616032708
ENSG00000143612	C1orf43	0.065924982
ENSG00000143569	UBAP2L	0.309493325
ENSG00000143575	HAX1	0.842561892
ENSG00000143595	AQP10	0.905539325
ENSG00000143515	ATP8B2	0.3337222
ENSG00000228013	IL6R-AS1	-0.011998515
ENSG00000160712	IL6R	1.036929725
ENSG00000169291	SHE	-2.348511041
ENSG00000273110	AL162591.2	0.905539325
ENSG00000163239	TDRD10	-1.507323803
ENSG00000160714	UBE2Q1	0.584393391
ENSG00000229780	UBE2Q1-AS1	0.168573731
ENSG00000286391	AL592078.2	0.490501826
ENSG00000160716	CHRNB2	-0.094460675
ENSG00000160710	ADAR	-0.21361199
ENSG00000287064	AL606500.1	1.905539325
ENSG00000143603	KCNN3	1.06872396
ENSG00000163344	PMVK	0.551902371
ENSG00000270361	AL451085.1	0.905539325
ENSG00000163346	PBXIP1	0.144970832
ENSG00000163348	PYGO2	0.369038313
ENSG00000271380	AL451085.2	0.905539325
ENSG00000160691	SHC1	0.060216553
ENSG00000173207	CKS1B	1.286629492
ENSG00000160688	FLAD1	0.096423945
ENSG00000160685	ZBTB7B	0.144051412
ENSG00000163354	DCST2	0.012454529
ENSG00000163357	DCST1	0.168573731
ENSG00000232093	DCST1-AS1	1.490501826
ENSG00000143537	ADAM15	-1.577583868
ENSG00000243364	EFNA4	0.257841069
ENSG00000143590	EFNA3	-0.679423176
ENSG00000169242	EFNA1	-1.731890596
ENSG00000169241	SLC50A1	0.236745234
ENSG00000179085	DPM3	0.759822495
ENSG00000163463	KRTCAP2	0.630957272
ENSG00000163462	TRIM46	0.168573731
ENSG00000185499	MUC1	-0.14176639
ENSG00000231064	AC234582.1	1.009375136
ENSG00000169231	THBS3	1.363645546
ENSG00000173171	MTX1	0.607015835
ENSG00000236263	AC234582.2	1.905539325
ENSG00000177628	GBA	0.965245571
ENSG00000160767	FAM189B	0.446107706
ENSG00000116521	SCAMP3	0.588057135
ENSG00000176444	CLK2	0.36919553
ENSG00000143630	HCN3	0.288867965
ENSG00000143627	PKLR	-1.596961015
ENSG00000160752	FDPS	-0.735667286
ENSG00000225855	RUSC1-AS1	0.458080348
ENSG00000160753	RUSC1	0.957417096
ENSG00000116539	ASH1L	0.2693981
ENSG00000227773	ASH1L-IT1	0.735614324
ENSG00000235919	ASH1L-AS1	-0.41638877
ENSG00000232519	AL353807.2	1.490501826
ENSG00000125459	MSTO1	0.69403522
ENSG00000287839	AL353807.5	-2.432330314
ENSG00000163374	YY1AP1	0.488109957
ENSG00000132676	DAP3	0.035818522
ENSG00000227673	AL162734.1	1.490501826
ENSG00000116580	GON4L	0.020181891
ENSG00000132718	SYT11	-0.319091568
ENSG00000143622	RIT1	0.011704882
ENSG00000132680	KHDC4	0.502014143
ENSG00000116584	ARHGEF2	-0.030881879
ENSG00000273002	AL355388.2	-1.679423176
ENSG00000224276	AL355388.1	-1.094460675
ENSG00000285677	AL355388.3	-0.802279923
ENSG00000163479	SSR2	0.512754633
ENSG00000160803	UBQLN4	0.25572568
ENSG00000116586	LAMTOR2	0.096837977
ENSG00000132698	RAB25	0.490501826
ENSG00000254726	MEX3A	0.075464327
ENSG00000160789	LMNA	0.868808302
ENSG00000196189	SEMA4A	0.731041594
ENSG00000160785	SLC25A44	0.125505009
ENSG00000160783	PMF1	-0.03306013
ENSG00000242252	BGLAP	0.706230517
ENSG00000160781	PAQR6	-0.094460675
ENSG00000198952	SMG5	0.010847069
ENSG00000163472	TMEM79	0.356646079
ENSG00000198715	GLMP	0.923801532
ENSG00000189030	VHLL	0.905539325
ENSG00000163468	CCT3	0.304559427
ENSG00000163467	TSACC	0.654000558
ENSG00000132677	RHBG	-0.316853096
ENSG00000237390	AL139130.1	1.905539325
ENSG00000125462	C1orf61	-1.011998515
ENSG00000116604	MEF2D	0.073093422
ENSG00000260460	AL365181.1	0.490501826
ENSG00000183856	IQGAP3	-1.509498174
ENSG00000187862	TTC24	0.168573731
ENSG00000163382	NAXE	0.075464327
ENSG00000160818	GPATCH4	0.134358016
ENSG00000272971	AL365181.4	-0.509498174
ENSG00000132702	HAPLN2	-1.316853096
ENSG00000272068	AL365181.2	-0.094460675
ENSG00000132692	BCAN	-1.209937892
ENSG00000272405	AL365181.3	-0.509498174
ENSG00000229953	AL590666.2	-0.509498174
ENSG00000132688	NES	-1.398437775
ENSG00000237588	AL590666.3	-0.316853096
ENSG00000285570	AL590666.4	0.683146904
ENSG00000143320	CRABP2	0.683146904
ENSG00000223356	AL590666.1	2.490501826
ENSG00000143319	ISG20L2	0.314344871
ENSG00000143303	RRNAD1	0.612342949
ENSG00000143314	MRPL24	0.540875348
ENSG00000143321	HDGF	0.326439063
[truncated: 30,380 more rows]
